# Supplementary material for: Global transcriptome analysis of Huperzia serrata and identification of critical genes involved in the biosynthesis of huperzine A
Source: BMC Genomics. 2017 Mar 22;18:245. doi: 10.1186/s12864-017-3615-8 (PMC5361696; doi:10.1186/s12864-017-3615-8)
Supplement: Supplementary file 3 — List of transcription factors (TFs) obtained from H. serrata transcriptome. (XLS 194 kb) [file 12864_2017_3615_MOESM3_ESM.xls]

Unigene	TF_family	Included_domain	Excluded_domain	PlntfDB_link
Unigene5356_All	MYB-related	Myb_DNA-binding	ARID,G2-like,Response_reg,SNF2_N,trihelix	show details
Unigene5356_All	MYB	Myb_DNA-binding	ARID,Response_reg,SNF2_N	show details
CL7767.Contig2_All	MYB-related	Myb_DNA-binding	ARID,G2-like,Response_reg,SNF2_N,trihelix	show details
CL7767.Contig2_All	MYB	Myb_DNA-binding	ARID,Response_reg,SNF2_N	show details
CL356.Contig11_All	MADS	SRF-TF	-	show details
CL1817.Contig4_All	bHLH	HLH	-	show details
CL3167.Contig4_All	FHA	FHA	-	show details
CL2778.Contig4_All	ARR-B	G2-like,Myb_DNA-binding,Response_reg	CCT	show details
CL13098.Contig10_All	Tify	tify	GATA	show details
CL225.Contig20_All	MYB	Myb_DNA-binding	ARID,Response_reg,SNF2_N	show details
CL225.Contig20_All	G2-like	G2-like	Response_reg	show details
CL2130.Contig2_All	AP2-EREBP	AP2	-	show details
Unigene19776_All	Alfin-like	Alfin-like	DDT,Homeobox,JmjC,JmjN	show details
CL7002.Contig3_All	C2H2	zf-C2H2	PHD	show details
CL194.Contig12_All	ARR-B	G2-like,Myb_DNA-binding,Response_reg	CCT	show details
CL270.Contig4_All	GRAS	GRAS	-	show details
CL5606.Contig6_All	BSD	BSD	-	show details
Unigene19104_All	C3H	zf-CCCH	PHD,SNF2_N,zf-C2H2	show details
CL422.Contig6_All	FHA	FHA	-	show details
CL7833.Contig1_All	FHA	FHA	-	show details
Unigene74552_All	bHLH	HLH	-	show details
CL2487.Contig8_All	MYB-related	Myb_DNA-binding	ARID,G2-like,Response_reg,SNF2_N,trihelix	show details
CL2487.Contig8_All	MYB	Myb_DNA-binding	ARID,Response_reg,SNF2_N	show details
Unigene12306_All	MYB-related	Myb_DNA-binding	ARID,G2-like,Response_reg,SNF2_N,trihelix	show details
Unigene12306_All	MYB	Myb_DNA-binding	ARID,Response_reg,SNF2_N	show details
CL6235.Contig1_All	LIM	LIM	-	show details
CL1385.Contig6_All	GRAS	GRAS	-	show details
CL13218.Contig3_All	PBF-2-like	Whirly	-	show details
Unigene61492_All	C3H	zf-CCCH	PHD,SNF2_N,zf-C2H2	show details
CL11967.Contig1_All	NAC	NAM	-	show details
Unigene46084_All	LIM	LIM	-	show details
CL12204.Contig8_All	RWP-RK	RWP-RK	-	show details
CL3968.Contig2_All	C3H	zf-CCCH	PHD,SNF2_N,zf-C2H2	show details
CL356.Contig7_All	MADS	SRF-TF	-	show details
CL2560.Contig3_All	AP2-EREBP	AP2	-	show details
CL225.Contig14_All	ARR-B	G2-like,Myb_DNA-binding,Response_reg	CCT	show details
CL13125.Contig2_All	GRAS	GRAS	-	show details
CL2580.Contig2_All	LIM	LIM	-	show details
Unigene23164_All	C2H2	zf-C2H2	PHD	show details
CL673.Contig5_All	Trihelix	trihelix	-	show details
Unigene28710_All	MYB	Myb_DNA-binding	ARID,Response_reg,SNF2_N	show details
Unigene28710_All	G2-like	G2-like	Response_reg	show details
Unigene89267_All	TCP	TCP	-	show details
CL6372.Contig19_All	bZIP	bZIP_1,bZIP_2,bZIP_Maf	HLH	show details
Unigene1054_All	MYB-related	Myb_DNA-binding	ARID,G2-like,Response_reg,SNF2_N,trihelix	show details
Unigene1054_All	MYB	Myb_DNA-binding	ARID,Response_reg,SNF2_N	show details
Unigene21967_All	FHA	FHA	-	show details
CL9059.Contig5_All	CPP	TCR	-	show details
CL1224.Contig4_All	FHA	FHA	-	show details
CL7045.Contig2_All	C3H	zf-CCCH	PHD,SNF2_N,zf-C2H2	show details
Unigene48047_All	C2C2-GATA	GATA	-	show details
CL4185.Contig3_All	NAC	NAM	-	show details
CL5836.Contig10_All	Alfin-like	Alfin-like	DDT,Homeobox,JmjC,JmjN	show details
CL9437.Contig1_All	AP2-EREBP	AP2	-	show details
CL12429.Contig9_All	MYB-related	Myb_DNA-binding	ARID,G2-like,Response_reg,SNF2_N,trihelix	show details
CL12429.Contig9_All	MYB	Myb_DNA-binding	ARID,Response_reg,SNF2_N	show details
CL7707.Contig3_All	bHLH	HLH	-	show details
CL9437.Contig2_All	AP2-EREBP	AP2	-	show details
CL5453.Contig2_All	Trihelix	trihelix	-	show details
CL9395.Contig2_All	MYB-related	Myb_DNA-binding	ARID,G2-like,Response_reg,SNF2_N,trihelix	show details
CL9395.Contig2_All	MYB	Myb_DNA-binding	ARID,Response_reg,SNF2_N	show details
CL94.Contig3_All	TUB	Tub	-	show details
CL1098.Contig1_All	MYB-related	Myb_DNA-binding	ARID,G2-like,Response_reg,SNF2_N,trihelix	show details
CL1098.Contig1_All	MYB	Myb_DNA-binding	ARID,Response_reg,SNF2_N	show details
Unigene54779_All	PLATZ	PLATZ	-	show details
Unigene77196_All	Zn-clus	Zn_clus	-	show details
Unigene7856_All	WRKY	WRKY	-	show details
CL5450.Contig5_All	AP2-EREBP	AP2	-	show details
CL12569.Contig12_All	C2C2-GATA	GATA	-	show details
CL11900.Contig1_All	bHLH	HLH	-	show details
CL2509.Contig2_All	CSD	CSD	-	show details
Unigene103451_All	bZIP	bZIP_1,bZIP_2,bZIP_Maf	HLH	show details
Unigene109705_All	Zn-clus	Zn_clus	-	show details
CL1246.Contig2_All	CSD	CSD	-	show details
CL1817.Contig8_All	bHLH	HLH	-	show details
CL13388.Contig2_All	ABI3VP1	B3	AP2,Auxin_resp	show details
CL1545.Contig3_All	MYB-related	Myb_DNA-binding	ARID,G2-like,Response_reg,SNF2_N,trihelix	show details
CL1545.Contig3_All	MYB	Myb_DNA-binding	ARID,Response_reg,SNF2_N	show details
CL4743.Contig8_All	C3H	zf-CCCH	PHD,SNF2_N,zf-C2H2	show details
CL593.Contig6_All	bHLH	HLH	-	show details
CL6738.Contig3_All	C2C2-GATA	GATA	-	show details
CL48.Contig1_All	MYB-related	Myb_DNA-binding	ARID,G2-like,Response_reg,SNF2_N,trihelix	show details
CL48.Contig1_All	MYB	Myb_DNA-binding	ARID,Response_reg,SNF2_N	show details
CL5342.Contig1_All	bHLH	HLH	-	show details
Unigene103321_All	C2H2	zf-C2H2	PHD	show details
CL548.Contig9_All	ARF	Auxin_resp	-	show details
CL2232.Contig8_All	MYB-related	Myb_DNA-binding	ARID,G2-like,Response_reg,SNF2_N,trihelix	show details
CL2232.Contig8_All	MYB	Myb_DNA-binding	ARID,Response_reg,SNF2_N	show details
CL3032.Contig1_All	C3H	zf-CCCH	PHD,SNF2_N,zf-C2H2	show details
Unigene28329_All	SBP	SBP	-	show details
CL3042.Contig2_All	C3H	zf-CCCH	PHD,SNF2_N,zf-C2H2	show details
Unigene32285_All	mTERF	mTERF	-	show details
CL9569.Contig2_All	BSD	BSD	-	show details
CL1661.Contig3_All	MYB	Myb_DNA-binding	ARID,Response_reg,SNF2_N	show details
CL1661.Contig3_All	G2-like	G2-like	Response_reg	show details
CL9285.Contig1_All	C3H	zf-CCCH	PHD,SNF2_N,zf-C2H2	show details
CL2379.Contig6_All	Trihelix	trihelix	-	show details
CL1893.Contig8_All	CAMTA	CG-1,IQ	-	show details
CL6058.Contig2_All	BES1	DUF822	-	show details
CL4840.Contig14_All	bHLH	HLH	-	show details
Unigene32697_All	C2C2-Dof	zf-Dof	-	show details
Unigene11216_All	ABI3VP1	B3	AP2,Auxin_resp	show details
CL6062.Contig4_All	Alfin-like	Alfin-like	DDT,Homeobox,JmjC,JmjN	show details
CL7685.Contig3_All	MYB	Myb_DNA-binding	ARID,Response_reg,SNF2_N	show details
CL7685.Contig3_All	G2-like	G2-like	Response_reg	show details
CL6602.Contig3_All	AP2-EREBP	AP2	-	show details
Unigene10490_All	Alfin-like	Alfin-like	DDT,Homeobox,JmjC,JmjN	show details
CL13049.Contig1_All	bZIP	bZIP_1,bZIP_2,bZIP_Maf	HLH	show details
Unigene26440_All	bHLH	HLH	-	show details
Unigene95186_All	ABI3VP1	B3	AP2,Auxin_resp	show details
CL1951.Contig9_All	bHLH	HLH	-	show details
CL8038.Contig6_All	C3H	zf-CCCH	PHD,SNF2_N,zf-C2H2	show details
CL13122.Contig6_All	MYB	Myb_DNA-binding	ARID,Response_reg,SNF2_N	show details
CL13122.Contig6_All	G2-like	G2-like	Response_reg	show details
CL226.Contig27_All	bHLH	HLH	-	show details
CL600.Contig6_All	Trihelix	trihelix	-	show details
CL2302.Contig3_All	BBR/BPC	GAGA_bind	-	show details
CL3126.Contig2_All	MYB-related	Myb_DNA-binding	ARID,G2-like,Response_reg,SNF2_N,trihelix	show details
CL3126.Contig2_All	MYB	Myb_DNA-binding	ARID,Response_reg,SNF2_N	show details
Unigene94730_All	C2H2	zf-C2H2	PHD	show details
Unigene117_All	EIL	EIN3	-	show details
Unigene37742_All	AP2-EREBP	AP2	-	show details
CL2560.Contig18_All	AP2-EREBP	AP2	-	show details
CL13065.Contig1_All	bHLH	HLH	-	show details
Unigene95897_All	OFP	Ovate	-	show details
CL2198.Contig5_All	C3H	zf-CCCH	PHD,SNF2_N,zf-C2H2	show details
CL1452.Contig9_All	zf-HD	ZF-HD_dimer	-	show details
CL13831.Contig2_All	mTERF	mTERF	-	show details
CL3032.Contig2_All	C3H	zf-CCCH	PHD,SNF2_N,zf-C2H2	show details
CL1486.Contig14_All	MYB-related	Myb_DNA-binding	ARID,G2-like,Response_reg,SNF2_N,trihelix	show details
CL1486.Contig14_All	MYB	Myb_DNA-binding	ARID,Response_reg,SNF2_N	show details
Unigene118_All	EIL	EIN3	-	show details
CL226.Contig2_All	bHLH	HLH	-	show details
CL1084.Contig7_All	WRKY	WRKY	-	show details
Unigene24730_All	ARF	Auxin_resp	-	show details
CL5052.Contig2_All	MYB	Myb_DNA-binding	ARID,Response_reg,SNF2_N	show details
CL5052.Contig2_All	G2-like	G2-like	Response_reg	show details
Unigene4002_All	MYB-related	Myb_DNA-binding	ARID,G2-like,Response_reg,SNF2_N,trihelix	show details
Unigene4002_All	MYB	Myb_DNA-binding	ARID,Response_reg,SNF2_N	show details
CL9284.Contig1_All	bHLH	HLH	-	show details
CL600.Contig1_All	Trihelix	trihelix	-	show details
CL13388.Contig9_All	ABI3VP1	B3	AP2,Auxin_resp	show details
Unigene4260_All	zf-HD	ZF-HD_dimer	-	show details
CL707.Contig10_All	bZIP	bZIP_1,bZIP_2,bZIP_Maf	HLH	show details
Unigene65217_All	bHLH	HLH	-	show details
Unigene32175_All	C2H2	zf-C2H2	PHD	show details
CL3477.Contig1_All	HSF	HSF_DNA-bind	-	show details
CL2485.Contig1_All	PLATZ	PLATZ	-	show details
CL673.Contig4_All	Trihelix	trihelix	-	show details
CL2755.Contig9_All	Tify	tify	GATA	show details
CL2890.Contig5_All	mTERF	mTERF	-	show details
CL1849.Contig7_All	bHLH	HLH	-	show details
CL600.Contig2_All	Trihelix	trihelix	-	show details
CL1385.Contig2_All	GRAS	GRAS	-	show details
Unigene541_All	WRKY	WRKY	-	show details
Unigene75110_All	C2H2	zf-C2H2	PHD	show details
CL1482.Contig2_All	ARF	Auxin_resp	-	show details
CL3656.Contig1_All	RWP-RK	RWP-RK	-	show details
CL3916.Contig1_All	Trihelix	trihelix	-	show details
CL1817.Contig6_All	bHLH	HLH	-	show details
CL5237.Contig2_All	C2C2-GATA	GATA	-	show details
CL10462.Contig2_All	bZIP	bZIP_1,bZIP_2,bZIP_Maf	HLH	show details
CL4743.Contig9_All	C3H	zf-CCCH	PHD,SNF2_N,zf-C2H2	show details
CL2615.Contig4_All	MYB	Myb_DNA-binding	ARID,Response_reg,SNF2_N	show details
CL2615.Contig4_All	Trihelix	trihelix	-	show details
CL2532.Contig1_All	mTERF	mTERF	-	show details
Unigene72_All	MYB	Myb_DNA-binding	ARID,Response_reg,SNF2_N	show details
Unigene72_All	G2-like	G2-like	Response_reg	show details
CL8844.Contig2_All	NOZZLE	NOZZLE_Angio	-	show details
CL4398.Contig1_All	WRKY	WRKY	-	show details
Unigene26473_All	FHA	FHA	-	show details
Unigene14522_All	C2H2	zf-C2H2	PHD	show details
CL8451.Contig4_All	MYB-related	Myb_DNA-binding	ARID,G2-like,Response_reg,SNF2_N,trihelix	show details
CL8451.Contig4_All	MYB	Myb_DNA-binding	ARID,Response_reg,SNF2_N	show details
CL1402.Contig21_All	bHLH	HLH	-	show details
Unigene14476_All	MYB-related	Myb_DNA-binding	ARID,G2-like,Response_reg,SNF2_N,trihelix	show details
Unigene14476_All	MYB	Myb_DNA-binding	ARID,Response_reg,SNF2_N	show details
Unigene69282_All	EIL	EIN3	-	show details
CL3473.Contig2_All	C2C2-GATA	GATA	-	show details
CL2972.Contig1_All	MYB-related	Myb_DNA-binding	ARID,G2-like,Response_reg,SNF2_N,trihelix	show details
CL2972.Contig1_All	MYB	Myb_DNA-binding	ARID,Response_reg,SNF2_N	show details
Unigene30816_All	SBP	SBP	-	show details
CL5251.Contig2_All	NAC	NAM	-	show details
Unigene14557_All	LIM	LIM	-	show details
CL10465.Contig1_All	SRS	DUF702	-	show details
CL2132.Contig12_All	C3H	zf-CCCH	PHD,SNF2_N,zf-C2H2	show details
CL2837.Contig8_All	MYB-related	Myb_DNA-binding	ARID,G2-like,Response_reg,SNF2_N,trihelix	show details
CL2837.Contig8_All	MYB	Myb_DNA-binding	ARID,Response_reg,SNF2_N	show details
Unigene78682_All	C3H	zf-CCCH	PHD,SNF2_N,zf-C2H2	show details
CL1203.Contig5_All	Alfin-like	Alfin-like	DDT,Homeobox,JmjC,JmjN	show details
CL1573.Contig1_All	Trihelix	trihelix	-	show details
CL12909.Contig9_All	HB	Homeobox,KNOX1,KNOX2	-	show details
CL2191.Contig4_All	C2C2-CO-like	CCT,zf-B_box	GATA,PLATZ	show details
CL6550.Contig7_All	MYB-related	Myb_DNA-binding	ARID,G2-like,Response_reg,SNF2_N,trihelix	show details
CL6550.Contig7_All	MYB	Myb_DNA-binding	ARID,Response_reg,SNF2_N	show details
CL2837.Contig2_All	MYB-related	Myb_DNA-binding	ARID,G2-like,Response_reg,SNF2_N,trihelix	show details
CL2837.Contig2_All	MYB	Myb_DNA-binding	ARID,Response_reg,SNF2_N	show details
CL7832.Contig1_All	SBP	SBP	-	show details
CL6060.Contig3_All	ABI3VP1	B3	AP2,Auxin_resp	show details
CL109.Contig1_All	AP2-EREBP	AP2	-	show details
CL2193.Contig2_All	C2H2	zf-C2H2	PHD	show details
Unigene36180_All	HSF	HSF_DNA-bind	-	show details
Unigene21158_All	MADS	SRF-TF	-	show details
CL764.Contig2_All	C2H2	zf-C2H2	PHD	show details
CL1098.Contig3_All	MYB-related	Myb_DNA-binding	ARID,G2-like,Response_reg,SNF2_N,trihelix	show details
CL1098.Contig3_All	MYB	Myb_DNA-binding	ARID,Response_reg,SNF2_N	show details
Unigene17831_All	mTERF	mTERF	-	show details
Unigene8257_All	LIM	LIM	-	show details
CL1113.Contig2_All	WRKY	WRKY	-	show details
CL2892.Contig2_All	C3H	zf-CCCH	PHD,SNF2_N,zf-C2H2	show details
Unigene808_All	C2H2	zf-C2H2	PHD	show details
Unigene28648_All	C2C2-GATA	GATA	-	show details
CL1515.Contig10_All	VARL	VARL	-	show details
CL600.Contig9_All	Trihelix	trihelix	-	show details
Unigene20091_All	MYB-related	Myb_DNA-binding	ARID,G2-like,Response_reg,SNF2_N,trihelix	show details
Unigene20091_All	MYB	Myb_DNA-binding	ARID,Response_reg,SNF2_N	show details
CL6464.Contig3_All	NOZZLE	NOZZLE_Angio	-	show details
CL4743.Contig2_All	C3H	zf-CCCH	PHD,SNF2_N,zf-C2H2	show details
CL2393.Contig3_All	FHA	FHA	-	show details
CL270.Contig8_All	GRAS	GRAS	-	show details
CL402.Contig8_All	C3H	zf-CCCH	PHD,SNF2_N,zf-C2H2	show details
CL8515.Contig1_All	Tify	tify	GATA	show details
CL1936.Contig15_All	WRKY	WRKY	-	show details
CL764.Contig13_All	C2H2	zf-C2H2	PHD	show details
CL13670.Contig1_All	NAC	NAM	-	show details
Unigene22573_All	AP2-EREBP	AP2	-	show details
CL1818.Contig1_All	MYB	Myb_DNA-binding	ARID,Response_reg,SNF2_N	show details
CL1818.Contig1_All	G2-like	G2-like	Response_reg	show details
CL6571.Contig4_All	C3H	zf-CCCH	PHD,SNF2_N,zf-C2H2	show details
CL12043.Contig3_All	MYB-related	Myb_DNA-binding	ARID,G2-like,Response_reg,SNF2_N,trihelix	show details
CL12043.Contig3_All	MYB	Myb_DNA-binding	ARID,Response_reg,SNF2_N	show details
CL2755.Contig7_All	Tify	tify	GATA	show details
CL2615.Contig3_All	MYB	Myb_DNA-binding	ARID,Response_reg,SNF2_N	show details
CL2615.Contig3_All	Trihelix	trihelix	-	show details
Unigene70389_All	C2H2	zf-C2H2	PHD	show details
CL11935.Contig2_All	Tify	tify	GATA	show details
CL3538.Contig6_All	bHLH	HLH	-	show details
Unigene21501_All	WRKY	WRKY	-	show details
CL43.Contig1_All	TUB	Tub	-	show details
CL5974.Contig2_All	AP2-EREBP	AP2	-	show details
CL673.Contig7_All	Trihelix	trihelix	-	show details
CL5715.Contig8_All	GRAS	GRAS	-	show details
CL1913.Contig3_All	TCP	TCP	-	show details
CL7430.Contig2_All	LOB	DUF260	-	show details
Unigene9767_All	ABI3VP1	B3	AP2,Auxin_resp	show details
CL226.Contig26_All	bHLH	HLH	-	show details
CL2302.Contig5_All	BBR/BPC	GAGA_bind	-	show details
Unigene69553_All	bZIP	bZIP_1,bZIP_2,bZIP_Maf	HLH	show details
CL2101.Contig11_All	WRKY	WRKY	-	show details
CL12429.Contig6_All	MYB-related	Myb_DNA-binding	ARID,G2-like,Response_reg,SNF2_N,trihelix	show details
CL12429.Contig6_All	MYB	Myb_DNA-binding	ARID,Response_reg,SNF2_N	show details
CL2530.Contig2_All	LOB	DUF260	-	show details
CL2379.Contig4_All	Trihelix	trihelix	-	show details
CL2837.Contig4_All	MYB-related	Myb_DNA-binding	ARID,G2-like,Response_reg,SNF2_N,trihelix	show details
CL2837.Contig4_All	MYB	Myb_DNA-binding	ARID,Response_reg,SNF2_N	show details
Unigene24734_All	ARF	Auxin_resp	-	show details
CL1809.Contig7_All	CAMTA	CG-1,IQ	-	show details
CL1809.Contig7_All	TIG	TIG	-	show details
Unigene99714_All	bHLH	HLH	-	show details
Unigene115241_All	WRKY	WRKY	-	show details
CL2892.Contig4_All	C3H	zf-CCCH	PHD,SNF2_N,zf-C2H2	show details
Unigene42610_All	MYB	Myb_DNA-binding	ARID,Response_reg,SNF2_N	show details
Unigene42610_All	G2-like	G2-like	Response_reg	show details
CL13658.Contig10_All	bHLH	HLH	-	show details
Unigene72022_All	LIM	LIM	-	show details
Unigene43943_All	CSD	CSD	-	show details
Unigene93917_All	ABI3VP1	B3	AP2,Auxin_resp	show details
CL14074.Contig1_All	PLATZ	PLATZ	-	show details
Unigene98562_All	C2H2	zf-C2H2	PHD	show details
CL6571.Contig13_All	C3H	zf-CCCH	PHD,SNF2_N,zf-C2H2	show details
CL1009.Contig3_All	TAZ	zf-TAZ	PHD	show details
CL12429.Contig2_All	MYB-related	Myb_DNA-binding	ARID,G2-like,Response_reg,SNF2_N,trihelix	show details
CL12429.Contig2_All	MYB	Myb_DNA-binding	ARID,Response_reg,SNF2_N	show details
Unigene3486_All	Alfin-like	Alfin-like	DDT,Homeobox,JmjC,JmjN	show details
CL3795.Contig2_All	MADS	SRF-TF	-	show details
CL226.Contig10_All	bHLH	HLH	-	show details
CL1951.Contig6_All	bHLH	HLH	-	show details
CL9692.Contig2_All	PLATZ	PLATZ	-	show details
Unigene439_All	MYB	Myb_DNA-binding	ARID,Response_reg,SNF2_N	show details
Unigene439_All	G2-like	G2-like	Response_reg	show details
Unigene29631_All	C3H	zf-CCCH	PHD,SNF2_N,zf-C2H2	show details
Unigene103498_All	GRAS	GRAS	-	show details
CL2130.Contig17_All	AP2-EREBP	AP2	-	show details
Unigene47824_All	CSD	CSD	-	show details
CL7328.Contig4_All	AP2-EREBP	AP2	-	show details
CL1455.Contig1_All	LOB	DUF260	-	show details
Unigene102091_All	C2H2	zf-C2H2	PHD	show details
CL13879.Contig4_All	C3H	zf-CCCH	PHD,SNF2_N,zf-C2H2	show details
CL12569.Contig23_All	C2C2-GATA	GATA	-	show details
CL1122.Contig3_All	C3H	zf-CCCH	PHD,SNF2_N,zf-C2H2	show details
CL8904.Contig2_All	Sigma70-like	Sigma70_r2,Sigma70_r3,Sigma70_r4	-	show details
Unigene346_All	MYB-related	Myb_DNA-binding	ARID,G2-like,Response_reg,SNF2_N,trihelix	show details
Unigene346_All	MYB	Myb_DNA-binding	ARID,Response_reg,SNF2_N	show details
CL7884.Contig1_All	BSD	BSD	-	show details
Unigene14480_All	MYB-related	Myb_DNA-binding	ARID,G2-like,Response_reg,SNF2_N,trihelix	show details
Unigene14480_All	MYB	Myb_DNA-binding	ARID,Response_reg,SNF2_N	show details
CL1012.Contig22_All	MYB	Myb_DNA-binding	ARID,Response_reg,SNF2_N	show details
CL1012.Contig22_All	G2-like	G2-like	Response_reg	show details
CL8020.Contig4_All	S1Fa-like	S1FA	-	show details
CL13739.Contig12_All	ARF	Auxin_resp	-	show details
CL1156.Contig2_All	AP2-EREBP	AP2	-	show details
CL26.Contig11_All	C2C2-CO-like	CCT,zf-B_box	GATA,PLATZ	show details
CL1661.Contig5_All	MYB	Myb_DNA-binding	ARID,Response_reg,SNF2_N	show details
CL1661.Contig5_All	G2-like	G2-like	Response_reg	show details
CL2487.Contig3_All	MYB-related	Myb_DNA-binding	ARID,G2-like,Response_reg,SNF2_N,trihelix	show details
CL2487.Contig3_All	MYB	Myb_DNA-binding	ARID,Response_reg,SNF2_N	show details
Unigene47951_All	ABI3VP1	B3	AP2,Auxin_resp	show details
CL24.Contig7_All	EIL	EIN3	-	show details
CL2778.Contig16_All	ARR-B	G2-like,Myb_DNA-binding,Response_reg	CCT	show details
CL2132.Contig1_All	C3H	zf-CCCH	PHD,SNF2_N,zf-C2H2	show details
Unigene108592_All	C2H2	zf-C2H2	PHD	show details
Unigene4930_All	PLATZ	PLATZ	-	show details
CL109.Contig5_All	AP2-EREBP	AP2	-	show details
Unigene31821_All	C2H2	zf-C2H2	PHD	show details
CL2198.Contig7_All	C3H	zf-CCCH	PHD,SNF2_N,zf-C2H2	show details
Unigene20137_All	WRKY	WRKY	-	show details
CL2130.Contig8_All	AP2-EREBP	AP2	-	show details
CL9843.Contig1_All	Trihelix	trihelix	-	show details
CL7438.Contig2_All	Trihelix	trihelix	-	show details
CL12909.Contig8_All	HB	Homeobox,KNOX1,KNOX2	-	show details
Unigene28880_All	Trihelix	trihelix	-	show details
CL7436.Contig2_All	FHA	FHA	-	show details
CL2911.Contig5_All	Trihelix	trihelix	-	show details
CL422.Contig13_All	FHA	FHA	-	show details
CL13098.Contig3_All	Tify	tify	GATA	show details
CL270.Contig9_All	GRAS	GRAS	-	show details
Unigene12150_All	bZIP	bZIP_1,bZIP_2,bZIP_Maf	HLH	show details
CL7045.Contig1_All	C3H	zf-CCCH	PHD,SNF2_N,zf-C2H2	show details
CL2560.Contig8_All	AP2-EREBP	AP2	-	show details
CL5267.Contig7_All	WRKY	WRKY	-	show details
CL13330.Contig6_All	EIL	EIN3	-	show details
CL4841.Contig3_All	C2C2-Dof	zf-Dof	-	show details
Unigene5935_All	MYB-related	Myb_DNA-binding	ARID,G2-like,Response_reg,SNF2_N,trihelix	show details
Unigene5935_All	MYB	Myb_DNA-binding	ARID,Response_reg,SNF2_N	show details
CL1346.Contig6_All	ARF	Auxin_resp	-	show details
CL2590.Contig13_All	E2F-DP	E2F_TDP	-	show details
CL1455.Contig4_All	LOB	DUF260	-	show details
CL5453.Contig1_All	Trihelix	trihelix	-	show details
CL422.Contig9_All	FHA	FHA	-	show details
CL13658.Contig5_All	bHLH	HLH	-	show details
Unigene79465_All	CSD	CSD	-	show details
Unigene24721_All	ABI3VP1	B3	AP2,Auxin_resp	show details
CL137.Contig2_All	CSD	CSD	-	show details
CL2310.Contig1_All	C2C2-GATA	GATA	-	show details
Unigene61624_All	C2H2	zf-C2H2	PHD	show details
CL12204.Contig5_All	RWP-RK	RWP-RK	-	show details
CL440.Contig5_All	C3H	zf-CCCH	PHD,SNF2_N,zf-C2H2	show details
Unigene35859_All	mTERF	mTERF	-	show details
Unigene10422_All	AP2-EREBP	AP2	-	show details
CL13330.Contig5_All	EIL	EIN3	-	show details
CL9109.Contig2_All	MYB	Myb_DNA-binding	ARID,Response_reg,SNF2_N	show details
CL9109.Contig2_All	G2-like	G2-like	Response_reg	show details
Unigene14532_All	MYB	Myb_DNA-binding	ARID,Response_reg,SNF2_N	show details
Unigene14532_All	Trihelix	trihelix	-	show details
CL1893.Contig3_All	CAMTA	CG-1,IQ	-	show details
CL12991.Contig1_All	CSD	CSD	-	show details
CL1486.Contig5_All	MYB-related	Myb_DNA-binding	ARID,G2-like,Response_reg,SNF2_N,trihelix	show details
CL1486.Contig5_All	MYB	Myb_DNA-binding	ARID,Response_reg,SNF2_N	show details
CL13658.Contig11_All	bHLH	HLH	-	show details
Unigene32244_All	C2H2	zf-C2H2	PHD	show details
CL1661.Contig2_All	MYB	Myb_DNA-binding	ARID,Response_reg,SNF2_N	show details
CL1661.Contig2_All	G2-like	G2-like	Response_reg	show details
Unigene18425_All	mTERF	mTERF	-	show details
Unigene71640_All	C2H2	zf-C2H2	PHD	show details
Unigene23425_All	C2H2	zf-C2H2	PHD	show details
CL3485.Contig6_All	MYB-related	Myb_DNA-binding	ARID,G2-like,Response_reg,SNF2_N,trihelix	show details
CL3485.Contig6_All	MYB	Myb_DNA-binding	ARID,Response_reg,SNF2_N	show details
Unigene102529_All	MYB-related	Myb_DNA-binding	ARID,G2-like,Response_reg,SNF2_N,trihelix	show details
Unigene102529_All	MYB	Myb_DNA-binding	ARID,Response_reg,SNF2_N	show details
CL3160.Contig1_All	bHLH	HLH	-	show details
CL4841.Contig13_All	C2C2-Dof	zf-Dof	-	show details
CL6974.Contig2_All	MADS	SRF-TF	-	show details
CL4841.Contig10_All	C2C2-Dof	zf-Dof	-	show details
CL10363.Contig1_All	bHLH	HLH	-	show details
CL1246.Contig5_All	CSD	CSD	-	show details
Unigene32503_All	C3H	zf-CCCH	PHD,SNF2_N,zf-C2H2	show details
CL12204.Contig7_All	RWP-RK	RWP-RK	-	show details
Unigene17936_All	MYB	Myb_DNA-binding	ARID,Response_reg,SNF2_N	show details
Unigene17936_All	Trihelix	trihelix	-	show details
CL5823.Contig4_All	MADS	SRF-TF	-	show details
CL2337.Contig1_All	AP2-EREBP	AP2	-	show details
CL1226.Contig1_All	TUB	Tub	-	show details
CL13388.Contig15_All	ABI3VP1	B3	AP2,Auxin_resp	show details
CL13816.Contig1_All	Trihelix	trihelix	-	show details
CL12369.Contig3_All	GeBP	DUF573	-	show details
Unigene32701_All	MYB-related	Myb_DNA-binding	ARID,G2-like,Response_reg,SNF2_N,trihelix	show details
Unigene32701_All	MYB	Myb_DNA-binding	ARID,Response_reg,SNF2_N	show details
Unigene35472_All	MYB	Myb_DNA-binding	ARID,Response_reg,SNF2_N	show details
Unigene35472_All	G2-like	G2-like	Response_reg	show details
CL6662.Contig2_All	NAC	NAM	-	show details
CL3025.Contig3_All	TUB	Tub	-	show details
CL6502.Contig2_All	SBP	SBP	-	show details
Unigene39547_All	GeBP	DUF573	-	show details
CL2081.Contig6_All	MYB-related	Myb_DNA-binding	ARID,G2-like,Response_reg,SNF2_N,trihelix	show details
CL2081.Contig6_All	MYB	Myb_DNA-binding	ARID,Response_reg,SNF2_N	show details
CL9284.Contig6_All	bHLH	HLH	-	show details
CL1951.Contig4_All	bHLH	HLH	-	show details
CL600.Contig8_All	Trihelix	trihelix	-	show details
Unigene28473_All	C2H2	zf-C2H2	PHD	show details
CL6571.Contig7_All	C3H	zf-CCCH	PHD,SNF2_N,zf-C2H2	show details
Unigene17407_All	GRAS	GRAS	-	show details
Unigene567_All	GRAS	GRAS	-	show details
CL5718.Contig3_All	LOB	DUF260	-	show details
Unigene7077_All	C3H	zf-CCCH	PHD,SNF2_N,zf-C2H2	show details
Unigene18092_All	Trihelix	trihelix	-	show details
Unigene36089_All	CSD	CSD	-	show details
Unigene43007_All	ABI3VP1	B3	AP2,Auxin_resp	show details
Unigene39156_All	WRKY	WRKY	-	show details
CL6820.Contig2_All	GRF	QLQ,WRC	-	show details
CL1346.Contig1_All	ARF	Auxin_resp	-	show details
Unigene32476_All	SBP	SBP	-	show details
CL2590.Contig37_All	E2F-DP	E2F_TDP	-	show details
CL687.Contig3_All	MYB-related	Myb_DNA-binding	ARID,G2-like,Response_reg,SNF2_N,trihelix	show details
CL687.Contig3_All	MYB	Myb_DNA-binding	ARID,Response_reg,SNF2_N	show details
CL6372.Contig4_All	bZIP	bZIP_1,bZIP_2,bZIP_Maf	HLH	show details
CL6046.Contig2_All	C2H2	zf-C2H2	PHD	show details
Unigene19065_All	SBP	SBP	-	show details
CL3579.Contig2_All	MYB-related	Myb_DNA-binding	ARID,G2-like,Response_reg,SNF2_N,trihelix	show details
CL3579.Contig2_All	MYB	Myb_DNA-binding	ARID,Response_reg,SNF2_N	show details
CL2840.Contig2_All	MYB	Myb_DNA-binding	ARID,Response_reg,SNF2_N	show details
CL2840.Contig2_All	Trihelix	trihelix	-	show details
CL7436.Contig1_All	FHA	FHA	-	show details
CL5584.Contig6_All	TCP	TCP	-	show details
CL3174.Contig1_All	Alfin-like	Alfin-like	DDT,Homeobox,JmjC,JmjN	show details
CL2132.Contig17_All	C3H	zf-CCCH	PHD,SNF2_N,zf-C2H2	show details
CL8451.Contig5_All	MYB-related	Myb_DNA-binding	ARID,G2-like,Response_reg,SNF2_N,trihelix	show details
CL8451.Contig5_All	MYB	Myb_DNA-binding	ARID,Response_reg,SNF2_N	show details
CL226.Contig12_All	bHLH	HLH	-	show details
CL10150.Contig2_All	FHA	FHA	-	show details
CL8043.Contig4_All	SBP	SBP	-	show details
CL384.Contig5_All	WRKY	WRKY	-	show details
Unigene46492_All	C2H2	zf-C2H2	PHD	show details
CL2636.Contig1_All	CSD	CSD	-	show details
CL4743.Contig7_All	C3H	zf-CCCH	PHD,SNF2_N,zf-C2H2	show details
Unigene29046_All	GRAS	GRAS	-	show details
CL402.Contig2_All	C3H	zf-CCCH	PHD,SNF2_N,zf-C2H2	show details
CL2778.Contig9_All	ARR-B	G2-like,Myb_DNA-binding,Response_reg	CCT	show details
CL1084.Contig5_All	WRKY	WRKY	-	show details
CL13739.Contig4_All	ARF	Auxin_resp	-	show details
CL1120.Contig5_All	bHLH	HLH	-	show details
CL1480.Contig7_All	NAC	NAM	-	show details
CL7784.Contig1_All	SRS	DUF702	-	show details
CL3271.Contig2_All	MYB-related	Myb_DNA-binding	ARID,G2-like,Response_reg,SNF2_N,trihelix	show details
CL3271.Contig2_All	MYB	Myb_DNA-binding	ARID,Response_reg,SNF2_N	show details
CL5584.Contig1_All	TCP	TCP	-	show details
CL226.Contig19_All	bHLH	HLH	-	show details
CL2841.Contig1_All	bHLH	HLH	-	show details
CL356.Contig9_All	MADS	SRF-TF	-	show details
CL1486.Contig4_All	MYB-related	Myb_DNA-binding	ARID,G2-like,Response_reg,SNF2_N,trihelix	show details
CL1486.Contig4_All	MYB	Myb_DNA-binding	ARID,Response_reg,SNF2_N	show details
CL2590.Contig27_All	E2F-DP	E2F_TDP	-	show details
Unigene108589_All	bZIP	bZIP_1,bZIP_2,bZIP_Maf	HLH	show details
CL7767.Contig1_All	MYB-related	Myb_DNA-binding	ARID,G2-like,Response_reg,SNF2_N,trihelix	show details
CL7767.Contig1_All	MYB	Myb_DNA-binding	ARID,Response_reg,SNF2_N	show details
CL2615.Contig7_All	MYB	Myb_DNA-binding	ARID,Response_reg,SNF2_N	show details
CL2615.Contig7_All	Trihelix	trihelix	-	show details
CL5606.Contig1_All	BSD	BSD	-	show details
Unigene101896_All	TIG	TIG	-	show details
Unigene22512_All	MYB	Myb_DNA-binding	ARID,Response_reg,SNF2_N	show details
Unigene22512_All	G2-like	G2-like	Response_reg	show details
Unigene11379_All	C3H	zf-CCCH	PHD,SNF2_N,zf-C2H2	show details
CL12531.Contig13_All	DBP	DNC,PP2C	-	show details
Unigene87978_All	ABI3VP1	B3	AP2,Auxin_resp	show details
CL4398.Contig4_All	WRKY	WRKY	-	show details
CL784.Contig3_All	MYB-related	Myb_DNA-binding	ARID,G2-like,Response_reg,SNF2_N,trihelix	show details
CL784.Contig3_All	MYB	Myb_DNA-binding	ARID,Response_reg,SNF2_N	show details
Unigene34373_All	MYB-related	Myb_DNA-binding	ARID,G2-like,Response_reg,SNF2_N,trihelix	show details
Unigene34373_All	MYB	Myb_DNA-binding	ARID,Response_reg,SNF2_N	show details
Unigene82870_All	ABI3VP1	B3	AP2,Auxin_resp	show details
CL2778.Contig20_All	ARR-B	G2-like,Myb_DNA-binding,Response_reg	CCT	show details
CL13485.Contig1_All	WRKY	WRKY	-	show details
CL6738.Contig9_All	C2C2-GATA	GATA	-	show details
CL5973.Contig1_All	MYB-related	Myb_DNA-binding	ARID,G2-like,Response_reg,SNF2_N,trihelix	show details
CL5973.Contig1_All	MYB	Myb_DNA-binding	ARID,Response_reg,SNF2_N	show details
CL6981.Contig1_All	GRAS	GRAS	-	show details
Unigene36630_All	HB	Homeobox,KNOX1,KNOX2	-	show details
Unigene29168_All	zf-HD	ZF-HD_dimer	-	show details
CL8682.Contig1_All	bHLH	HLH	-	show details
Unigene9291_All	LIM	LIM	-	show details
CL2778.Contig19_All	ARR-B	G2-like,Myb_DNA-binding,Response_reg	CCT	show details
CL5715.Contig9_All	GRAS	GRAS	-	show details
CL11671.Contig3_All	LOB	DUF260	-	show details
CL9189.Contig2_All	C2C2-GATA	GATA	-	show details
CL13925.Contig12_All	GRAS	GRAS	-	show details
CL1246.Contig4_All	CSD	CSD	-	show details
Unigene24726_All	ARF	Auxin_resp	-	show details
CL1951.Contig14_All	bHLH	HLH	-	show details
CL10363.Contig7_All	bHLH	HLH	-	show details
Unigene71960_All	C3H	zf-CCCH	PHD,SNF2_N,zf-C2H2	show details
CL12569.Contig20_All	C2C2-GATA	GATA	-	show details
CL225.Contig6_All	ARR-B	G2-like,Myb_DNA-binding,Response_reg	CCT	show details
CL623.Contig18_All	bZIP	bZIP_1,bZIP_2,bZIP_Maf	HLH	show details
Unigene26155_All	C3H	zf-CCCH	PHD,SNF2_N,zf-C2H2	show details
Unigene21543_All	Sigma70-like	Sigma70_r2,Sigma70_r3,Sigma70_r4	-	show details
CL1385.Contig1_All	GRAS	GRAS	-	show details
CL2814.Contig3_All	FHA	FHA	-	show details
CL13658.Contig2_All	bHLH	HLH	-	show details
Unigene23988_All	ARF	Auxin_resp	-	show details
Unigene105629_All	CSD	CSD	-	show details
CL5910.Contig2_All	GRAS	GRAS	-	show details
CL1009.Contig7_All	TAZ	zf-TAZ	PHD	show details
Unigene5332_All	MYB	Myb_DNA-binding	ARID,Response_reg,SNF2_N	show details
Unigene5332_All	G2-like	G2-like	Response_reg	show details
CL964.Contig1_All	CSD	CSD	-	show details
Unigene14117_All	Trihelix	trihelix	-	show details
CL2282.Contig2_All	Alfin-like	Alfin-like	DDT,Homeobox,JmjC,JmjN	show details
CL6820.Contig3_All	GRF	QLQ,WRC	-	show details
Unigene95417_All	GRAS	GRAS	-	show details
Unigene36096_All	AP2-EREBP	AP2	-	show details
CL226.Contig16_All	bHLH	HLH	-	show details
Unigene32292_All	ARF	Auxin_resp	-	show details
Unigene33149_All	C2H2	zf-C2H2	PHD	show details
CL2868.Contig1_All	MYB-related	Myb_DNA-binding	ARID,G2-like,Response_reg,SNF2_N,trihelix	show details
CL2868.Contig1_All	MYB	Myb_DNA-binding	ARID,Response_reg,SNF2_N	show details
CL1482.Contig6_All	ARF	Auxin_resp	-	show details
CL2837.Contig3_All	MYB-related	Myb_DNA-binding	ARID,G2-like,Response_reg,SNF2_N,trihelix	show details
CL2837.Contig3_All	MYB	Myb_DNA-binding	ARID,Response_reg,SNF2_N	show details
CL2081.Contig9_All	MYB-related	Myb_DNA-binding	ARID,G2-like,Response_reg,SNF2_N,trihelix	show details
CL2081.Contig9_All	MYB	Myb_DNA-binding	ARID,Response_reg,SNF2_N	show details
CL5450.Contig4_All	AP2-EREBP	AP2	-	show details
CL12569.Contig22_All	C2C2-GATA	GATA	-	show details
CL3795.Contig1_All	MADS	SRF-TF	-	show details
CL2615.Contig5_All	MYB	Myb_DNA-binding	ARID,Response_reg,SNF2_N	show details
CL2615.Contig5_All	Trihelix	trihelix	-	show details
CL2132.Contig18_All	C3H	zf-CCCH	PHD,SNF2_N,zf-C2H2	show details
CL10465.Contig2_All	SRS	DUF702	-	show details
CL5915.Contig2_All	OFP	Ovate	-	show details
CL2258.Contig6_All	SBP	SBP	-	show details
Unigene35842_All	C3H	zf-CCCH	PHD,SNF2_N,zf-C2H2	show details
Unigene41095_All	Zn-clus	Zn_clus	-	show details
CL2590.Contig4_All	E2F-DP	E2F_TDP	-	show details
CL6474.Contig1_All	GRAS	GRAS	-	show details
CL10363.Contig5_All	bHLH	HLH	-	show details
CL6060.Contig5_All	ABI3VP1	B3	AP2,Auxin_resp	show details
CL2560.Contig21_All	AP2-EREBP	AP2	-	show details
CL8092.Contig1_All	E2F-DP	E2F_TDP	-	show details
CL2130.Contig15_All	AP2-EREBP	AP2	-	show details
CL1556.Contig7_All	C2C2-Dof	zf-Dof	-	show details
CL4092.Contig2_All	zf-HD	ZF-HD_dimer	-	show details
Unigene316_All	C3H	zf-CCCH	PHD,SNF2_N,zf-C2H2	show details
CL3205.Contig3_All	C2C2-CO-like	CCT,zf-B_box	GATA,PLATZ	show details
Unigene35409_All	MYB-related	Myb_DNA-binding	ARID,G2-like,Response_reg,SNF2_N,trihelix	show details
Unigene35409_All	MYB	Myb_DNA-binding	ARID,Response_reg,SNF2_N	show details
CL1452.Contig2_All	zf-HD	ZF-HD_dimer	-	show details
CL2778.Contig7_All	ARR-B	G2-like,Myb_DNA-binding,Response_reg	CCT	show details
CL12658.Contig2_All	SBP	SBP	-	show details
CL1809.Contig3_All	CAMTA	CG-1,IQ	-	show details
CL1809.Contig3_All	TIG	TIG	-	show details
Unigene42281_All	Tify	tify	GATA	show details
CL1849.Contig6_All	bHLH	HLH	-	show details
Unigene10966_All	ABI3VP1	B3	AP2,Auxin_resp	show details
Unigene31835_All	C2H2	zf-C2H2	PHD	show details
CL2081.Contig4_All	MYB-related	Myb_DNA-binding	ARID,G2-like,Response_reg,SNF2_N,trihelix	show details
CL2081.Contig4_All	MYB	Myb_DNA-binding	ARID,Response_reg,SNF2_N	show details
Unigene99023_All	C2H2	zf-C2H2	PHD	show details
CL5715.Contig6_All	GRAS	GRAS	-	show details
CL3485.Contig7_All	MYB-related	Myb_DNA-binding	ARID,G2-like,Response_reg,SNF2_N,trihelix	show details
CL3485.Contig7_All	MYB	Myb_DNA-binding	ARID,Response_reg,SNF2_N	show details
CL1936.Contig4_All	WRKY	WRKY	-	show details
CL3271.Contig8_All	MYB-related	Myb_DNA-binding	ARID,G2-like,Response_reg,SNF2_N,trihelix	show details
CL3271.Contig8_All	MYB	Myb_DNA-binding	ARID,Response_reg,SNF2_N	show details
CL6550.Contig2_All	MYB-related	Myb_DNA-binding	ARID,G2-like,Response_reg,SNF2_N,trihelix	show details
CL6550.Contig2_All	MYB	Myb_DNA-binding	ARID,Response_reg,SNF2_N	show details
CL3916.Contig3_All	Trihelix	trihelix	-	show details
Unigene64938_All	FHA	FHA	-	show details
CL2755.Contig1_All	Tify	tify	GATA	show details
Unigene34144_All	AP2-EREBP	AP2	-	show details
Unigene4015_All	AP2-EREBP	AP2	-	show details
Unigene115242_All	C2H2	zf-C2H2	PHD	show details
Unigene32504_All	C3H	zf-CCCH	PHD,SNF2_N,zf-C2H2	show details
CL7438.Contig4_All	Trihelix	trihelix	-	show details
CL226.Contig25_All	bHLH	HLH	-	show details
CL2590.Contig24_All	E2F-DP	E2F_TDP	-	show details
Unigene107856_All	Zn-clus	Zn_clus	-	show details
CL1398.Contig8_All	MYB-related	Myb_DNA-binding	ARID,G2-like,Response_reg,SNF2_N,trihelix	show details
CL1398.Contig8_All	MYB	Myb_DNA-binding	ARID,Response_reg,SNF2_N	show details
CL6372.Contig16_All	bZIP	bZIP_1,bZIP_2,bZIP_Maf	HLH	show details
CL4818.Contig4_All	C2C2-GATA	GATA	-	show details
CL11016.Contig2_All	TUB	Tub	-	show details
CL4419.Contig3_All	HSF	HSF_DNA-bind	-	show details
Unigene8045_All	MYB-related	Myb_DNA-binding	ARID,G2-like,Response_reg,SNF2_N,trihelix	show details
Unigene8045_All	MYB	Myb_DNA-binding	ARID,Response_reg,SNF2_N	show details
Unigene6338_All	bZIP	bZIP_1,bZIP_2,bZIP_Maf	HLH	show details
Unigene11283_All	bZIP	bZIP_1,bZIP_2,bZIP_Maf	HLH	show details
Unigene83571_All	Zn-clus	Zn_clus	-	show details
Unigene35162_All	BES1	DUF822	-	show details
Unigene93757_All	Trihelix	trihelix	-	show details
Unigene17846_All	C3H	zf-CCCH	PHD,SNF2_N,zf-C2H2	show details
CL1098.Contig2_All	MYB-related	Myb_DNA-binding	ARID,G2-like,Response_reg,SNF2_N,trihelix	show details
CL1098.Contig2_All	MYB	Myb_DNA-binding	ARID,Response_reg,SNF2_N	show details
Unigene116_All	EIL	EIN3	-	show details
CL623.Contig19_All	bZIP	bZIP_1,bZIP_2,bZIP_Maf	HLH	show details
Unigene809_All	C2H2	zf-C2H2	PHD	show details
CL1398.Contig9_All	MYB-related	Myb_DNA-binding	ARID,G2-like,Response_reg,SNF2_N,trihelix	show details
CL1398.Contig9_All	MYB	Myb_DNA-binding	ARID,Response_reg,SNF2_N	show details
CL13925.Contig20_All	GRAS	GRAS	-	show details
CL4841.Contig7_All	C2C2-Dof	zf-Dof	-	show details
CL11088.Contig2_All	MYB-related	Myb_DNA-binding	ARID,G2-like,Response_reg,SNF2_N,trihelix	show details
CL11088.Contig2_All	MYB	Myb_DNA-binding	ARID,Response_reg,SNF2_N	show details
CL2064.Contig2_All	AP2-EREBP	AP2	-	show details
CL4417.Contig1_All	bHLH	HLH	-	show details
CL1661.Contig4_All	MYB	Myb_DNA-binding	ARID,Response_reg,SNF2_N	show details
CL1661.Contig4_All	G2-like	G2-like	Response_reg	show details
CL2560.Contig25_All	AP2-EREBP	AP2	-	show details
CL8038.Contig4_All	C3H	zf-CCCH	PHD,SNF2_N,zf-C2H2	show details
Unigene66509_All	C2H2	zf-C2H2	PHD	show details
Unigene104373_All	MYB-related	Myb_DNA-binding	ARID,G2-like,Response_reg,SNF2_N,trihelix	show details
Unigene104373_All	MYB	Myb_DNA-binding	ARID,Response_reg,SNF2_N	show details
CL593.Contig2_All	bHLH	HLH	-	show details
CL13388.Contig18_All	ABI3VP1	B3	AP2,Auxin_resp	show details
CL8728.Contig2_All	C2H2	zf-C2H2	PHD	show details
CL3003.Contig5_All	PLATZ	PLATZ	-	show details
CL764.Contig15_All	C2H2	zf-C2H2	PHD	show details
CL1222.Contig13_All	bHLH	HLH	-	show details
CL623.Contig2_All	bZIP	bZIP_1,bZIP_2,bZIP_Maf	HLH	show details
CL1754.Contig1_All	C3H	zf-CCCH	PHD,SNF2_N,zf-C2H2	show details
CL11016.Contig1_All	TUB	Tub	-	show details
CL384.Contig1_All	WRKY	WRKY	-	show details
CL3025.Contig1_All	TUB	Tub	-	show details
Unigene94414_All	TUB	Tub	-	show details
CL2361.Contig13_All	bHLH	HLH	-	show details
Unigene87262_All	C2H2	zf-C2H2	PHD	show details
Unigene29255_All	MYB-related	Myb_DNA-binding	ARID,G2-like,Response_reg,SNF2_N,trihelix	show details
Unigene29255_All	MYB	Myb_DNA-binding	ARID,Response_reg,SNF2_N	show details
CL226.Contig11_All	bHLH	HLH	-	show details
CL7886.Contig1_All	zf-HD	ZF-HD_dimer	-	show details
CL5584.Contig12_All	TCP	TCP	-	show details
CL4398.Contig6_All	WRKY	WRKY	-	show details
CL3477.Contig2_All	HSF	HSF_DNA-bind	-	show details
Unigene24956_All	AP2-EREBP	AP2	-	show details
CL1246.Contig1_All	CSD	CSD	-	show details
CL13104.Contig2_All	AP2-EREBP	AP2	-	show details
Unigene12287_All	MYB	Myb_DNA-binding	ARID,Response_reg,SNF2_N	show details
Unigene12287_All	G2-like	G2-like	Response_reg	show details
Unigene11700_All	NAC	NAM	-	show details
Unigene121_All	EIL	EIN3	-	show details
CL6464.Contig1_All	NOZZLE	NOZZLE_Angio	-	show details
Unigene32779_All	zf-HD	ZF-HD_dimer	-	show details
Unigene20509_All	C2H2	zf-C2H2	PHD	show details
Unigene10137_All	MYB	Myb_DNA-binding	ARID,Response_reg,SNF2_N	show details
Unigene10137_All	G2-like	G2-like	Response_reg	show details
Unigene61523_All	CSD	CSD	-	show details
CL480.Contig1_All	MYB-related	Myb_DNA-binding	ARID,G2-like,Response_reg,SNF2_N,trihelix	show details
CL480.Contig1_All	MYB	Myb_DNA-binding	ARID,Response_reg,SNF2_N	show details
CL8199.Contig2_All	Trihelix	trihelix	-	show details
Unigene10502_All	WRKY	WRKY	-	show details
Unigene10405_All	ABI3VP1	B3	AP2,Auxin_resp	show details
Unigene11269_All	ABI3VP1	B3	AP2,Auxin_resp	show details
Unigene32581_All	C2H2	zf-C2H2	PHD	show details
CL2487.Contig7_All	MYB-related	Myb_DNA-binding	ARID,G2-like,Response_reg,SNF2_N,trihelix	show details
CL2487.Contig7_All	MYB	Myb_DNA-binding	ARID,Response_reg,SNF2_N	show details
CL5450.Contig2_All	AP2-EREBP	AP2	-	show details
Unigene3846_All	SBP	SBP	-	show details
CL964.Contig2_All	CSD	CSD	-	show details
CL24.Contig2_All	EIL	EIN3	-	show details
CL6372.Contig10_All	bZIP	bZIP_1,bZIP_2,bZIP_Maf	HLH	show details
CL2498.Contig4_All	C2C2-GATA	GATA	-	show details
CL7466.Contig1_All	HSF	HSF_DNA-bind	-	show details
Unigene25263_All	FHA	FHA	-	show details
CL5528.Contig3_All	C3H	zf-CCCH	PHD,SNF2_N,zf-C2H2	show details
Unigene29585_All	MYB-related	Myb_DNA-binding	ARID,G2-like,Response_reg,SNF2_N,trihelix	show details
Unigene29585_All	MYB	Myb_DNA-binding	ARID,Response_reg,SNF2_N	show details
CL3532.Contig1_All	MYB-related	Myb_DNA-binding	ARID,G2-like,Response_reg,SNF2_N,trihelix	show details
CL3532.Contig1_All	MYB	Myb_DNA-binding	ARID,Response_reg,SNF2_N	show details
CL226.Contig8_All	bHLH	HLH	-	show details
Unigene109632_All	C2H2	zf-C2H2	PHD	show details
Unigene38858_All	Tify	tify	GATA	show details
CL8092.Contig2_All	E2F-DP	E2F_TDP	-	show details
Unigene110692_All	MYB-related	Myb_DNA-binding	ARID,G2-like,Response_reg,SNF2_N,trihelix	show details
Unigene110692_All	MYB	Myb_DNA-binding	ARID,Response_reg,SNF2_N	show details
CL226.Contig15_All	bHLH	HLH	-	show details
CL1951.Contig10_All	bHLH	HLH	-	show details
CL12507.Contig2_All	BBR/BPC	GAGA_bind	-	show details
CL11554.Contig1_All	MYB	Myb_DNA-binding	ARID,Response_reg,SNF2_N	show details
CL11554.Contig1_All	Trihelix	trihelix	-	show details
CL2101.Contig7_All	WRKY	WRKY	-	show details
Unigene69128_All	bHLH	HLH	-	show details
Unigene18665_All	C2C2-GATA	GATA	-	show details
CL14115.Contig2_All	Trihelix	trihelix	-	show details
Unigene7134_All	SBP	SBP	-	show details
CL6820.Contig1_All	GRF	QLQ,WRC	-	show details
CL11417.Contig3_All	Sigma70-like	Sigma70_r2,Sigma70_r3,Sigma70_r4	-	show details
CL2590.Contig38_All	E2F-DP	E2F_TDP	-	show details
CL5974.Contig3_All	AP2-EREBP	AP2	-	show details
Unigene104874_All	C3H	zf-CCCH	PHD,SNF2_N,zf-C2H2	show details
Unigene72257_All	bHLH	HLH	-	show details
CL2970.Contig2_All	C2H2	zf-C2H2	PHD	show details
Unigene11511_All	ABI3VP1	B3	AP2,Auxin_resp	show details
CL2191.Contig2_All	C2C2-CO-like	CCT,zf-B_box	GATA,PLATZ	show details
Unigene80510_All	bHLH	HLH	-	show details
CL2126.Contig2_All	Tify	tify	GATA	show details
CL2098.Contig7_All	PLATZ	PLATZ	-	show details
CL4818.Contig7_All	C2C2-GATA	GATA	-	show details
Unigene11020_All	MYB-related	Myb_DNA-binding	ARID,G2-like,Response_reg,SNF2_N,trihelix	show details
Unigene11020_All	MYB	Myb_DNA-binding	ARID,Response_reg,SNF2_N	show details
Unigene14531_All	MYB	Myb_DNA-binding	ARID,Response_reg,SNF2_N	show details
Unigene14531_All	Trihelix	trihelix	-	show details
Unigene838_All	MYB-related	Myb_DNA-binding	ARID,G2-like,Response_reg,SNF2_N,trihelix	show details
Unigene838_All	MYB	Myb_DNA-binding	ARID,Response_reg,SNF2_N	show details
Unigene74_All	ARR-B	G2-like,Myb_DNA-binding,Response_reg	CCT	show details
Unigene28943_All	MADS	SRF-TF	-	show details
CL9343.Contig3_All	WRKY	WRKY	-	show details
CL1203.Contig3_All	Alfin-like	Alfin-like	DDT,Homeobox,JmjC,JmjN	show details
Unigene6983_All	AP2-EREBP	AP2	-	show details
CL13098.Contig4_All	Tify	tify	GATA	show details
CL1222.Contig15_All	bHLH	HLH	-	show details
Unigene315_All	C3H	zf-CCCH	PHD,SNF2_N,zf-C2H2	show details
CL12526.Contig1_All	ABI3VP1	B3	AP2,Auxin_resp	show details
CL13388.Contig20_All	ABI3VP1	B3	AP2,Auxin_resp	show details
Unigene20834_All	TUB	Tub	-	show details
CL13670.Contig2_All	NAC	NAM	-	show details
CL8649.Contig3_All	MYB-related	Myb_DNA-binding	ARID,G2-like,Response_reg,SNF2_N,trihelix	show details
CL8649.Contig3_All	MYB	Myb_DNA-binding	ARID,Response_reg,SNF2_N	show details
CL6060.Contig1_All	ABI3VP1	B3	AP2,Auxin_resp	show details
CL2532.Contig2_All	mTERF	mTERF	-	show details
CL1809.Contig9_All	CAMTA	CG-1,IQ	-	show details
CL1809.Contig9_All	TIG	TIG	-	show details
Unigene36628_All	C3H	zf-CCCH	PHD,SNF2_N,zf-C2H2	show details
Unigene100087_All	MADS	SRF-TF	-	show details
CL3365.Contig1_All	MYB	Myb_DNA-binding	ARID,Response_reg,SNF2_N	show details
CL3365.Contig1_All	G2-like	G2-like	Response_reg	show details
CL13388.Contig19_All	ABI3VP1	B3	AP2,Auxin_resp	show details
CL3404.Contig4_All	TCP	TCP	-	show details
Unigene113_All	EIL	EIN3	-	show details
CL4841.Contig12_All	C2C2-Dof	zf-Dof	-	show details
Unigene8712_All	WRKY	WRKY	-	show details
CL8319.Contig3_All	bHLH	HLH	-	show details
Unigene53621_All	LIM	LIM	-	show details
Unigene33394_All	LIM	LIM	-	show details
CL402.Contig1_All	C3H	zf-CCCH	PHD,SNF2_N,zf-C2H2	show details
CL1455.Contig2_All	LOB	DUF260	-	show details
CL2590.Contig36_All	E2F-DP	E2F_TDP	-	show details
CL13739.Contig3_All	ARF	Auxin_resp	-	show details
CL673.Contig1_All	Trihelix	trihelix	-	show details
CL1346.Contig5_All	ARF	Auxin_resp	-	show details
Unigene18506_All	C3H	zf-CCCH	PHD,SNF2_N,zf-C2H2	show details
Unigene60580_All	LIM	LIM	-	show details
Unigene6207_All	WRKY	WRKY	-	show details
CL11961.Contig1_All	BBR/BPC	GAGA_bind	-	show details
Unigene18095_All	Trihelix	trihelix	-	show details
Unigene71584_All	FHA	FHA	-	show details
CL13388.Contig10_All	ABI3VP1	B3	AP2,Auxin_resp	show details
Unigene14683_All	MYB-related	Myb_DNA-binding	ARID,G2-like,Response_reg,SNF2_N,trihelix	show details
Unigene14683_All	MYB	Myb_DNA-binding	ARID,Response_reg,SNF2_N	show details
Unigene93983_All	Tify	tify	GATA	show details
Unigene46162_All	LIM	LIM	-	show details
CL1203.Contig1_All	Alfin-like	Alfin-like	DDT,Homeobox,JmjC,JmjN	show details
CL1222.Contig1_All	bHLH	HLH	-	show details
CL5974.Contig7_All	AP2-EREBP	AP2	-	show details
Unigene13720_All	C2H2	zf-C2H2	PHD	show details
CL2681.Contig4_All	PLATZ	PLATZ	-	show details
CL7045.Contig5_All	C3H	zf-CCCH	PHD,SNF2_N,zf-C2H2	show details
Unigene105319_All	C3H	zf-CCCH	PHD,SNF2_N,zf-C2H2	show details
Unigene115450_All	LOB	DUF260	-	show details
Unigene8768_All	WRKY	WRKY	-	show details
Unigene910_All	NAC	NAM	-	show details
Unigene21334_All	WRKY	WRKY	-	show details
CL7685.Contig2_All	MYB	Myb_DNA-binding	ARID,Response_reg,SNF2_N	show details
CL7685.Contig2_All	G2-like	G2-like	Response_reg	show details
CL12651.Contig2_All	AP2-EREBP	AP2	-	show details
CL356.Contig10_All	MADS	SRF-TF	-	show details
Unigene66917_All	C2H2	zf-C2H2	PHD	show details
Unigene40151_All	Trihelix	trihelix	-	show details
CL666.Contig4_All	Trihelix	trihelix	-	show details
CL1009.Contig4_All	TAZ	zf-TAZ	PHD	show details
Unigene4364_All	GRAS	GRAS	-	show details
Unigene22588_All	Trihelix	trihelix	-	show details
CL13739.Contig9_All	ARF	Auxin_resp	-	show details
Unigene83173_All	GRAS	GRAS	-	show details
Unigene10336_All	SBP	SBP	-	show details
CL3519.Contig1_All	NAC	NAM	-	show details
CL6738.Contig5_All	C2C2-GATA	GATA	-	show details
CL4840.Contig9_All	bHLH	HLH	-	show details
CL7224.Contig2_All	MYB	Myb_DNA-binding	ARID,Response_reg,SNF2_N	show details
CL7224.Contig2_All	G2-like	G2-like	Response_reg	show details
Unigene18091_All	Trihelix	trihelix	-	show details
Unigene71648_All	Zn-clus	Zn_clus	-	show details
CL2130.Contig12_All	AP2-EREBP	AP2	-	show details
CL5164.Contig1_All	C3H	zf-CCCH	PHD,SNF2_N,zf-C2H2	show details
Unigene5678_All	AP2-EREBP	AP2	-	show details
CL9916.Contig2_All	Zn-clus	Zn_clus	-	show details
CL4841.Contig14_All	C2C2-Dof	zf-Dof	-	show details
CL7764.Contig6_All	WRKY	WRKY	-	show details
CL4228.Contig2_All	C2H2	zf-C2H2	PHD	show details
CL1084.Contig8_All	WRKY	WRKY	-	show details
CL3404.Contig3_All	TCP	TCP	-	show details
CL2101.Contig4_All	WRKY	WRKY	-	show details
CL6571.Contig5_All	C3H	zf-CCCH	PHD,SNF2_N,zf-C2H2	show details
CL9284.Contig10_All	bHLH	HLH	-	show details
Unigene41919_All	MYB-related	Myb_DNA-binding	ARID,G2-like,Response_reg,SNF2_N,trihelix	show details
Unigene41919_All	MYB	Myb_DNA-binding	ARID,Response_reg,SNF2_N	show details
Unigene23350_All	RWP-RK	RWP-RK	-	show details
Unigene8674_All	GRAS	GRAS	-	show details
Unigene19573_All	AP2-EREBP	AP2	-	show details
CL8904.Contig5_All	Sigma70-like	Sigma70_r2,Sigma70_r3,Sigma70_r4	-	show details
CL11252.Contig2_All	C2H2	zf-C2H2	PHD	show details
CL1942.Contig5_All	NAC	NAM	-	show details
CL13388.Contig8_All	ABI3VP1	B3	AP2,Auxin_resp	show details
Unigene34226_All	mTERF	mTERF	-	show details
CL8783.Contig3_All	SRS	DUF702	-	show details
CL8102.Contig2_All	Trihelix	trihelix	-	show details
CL7153.Contig2_All	E2F-DP	E2F_TDP	-	show details
CL2613.Contig1_All	C2C2-Dof	zf-Dof	-	show details
Unigene58847_All	MYB-related	Myb_DNA-binding	ARID,G2-like,Response_reg,SNF2_N,trihelix	show details
Unigene58847_All	MYB	Myb_DNA-binding	ARID,Response_reg,SNF2_N	show details
Unigene60922_All	MYB-related	Myb_DNA-binding	ARID,G2-like,Response_reg,SNF2_N,trihelix	show details
Unigene60922_All	MYB	Myb_DNA-binding	ARID,Response_reg,SNF2_N	show details
CL1044.Contig2_All	Trihelix	trihelix	-	show details
Unigene71694_All	FHA	FHA	-	show details
Unigene69435_All	CSD	CSD	-	show details
Unigene90170_All	C2H2	zf-C2H2	PHD	show details
CL6235.Contig5_All	LIM	LIM	-	show details
CL8783.Contig1_All	SRS	DUF702	-	show details
Unigene107804_All	C2H2	zf-C2H2	PHD	show details
Unigene103624_All	MYB-related	Myb_DNA-binding	ARID,G2-like,Response_reg,SNF2_N,trihelix	show details
Unigene103624_All	MYB	Myb_DNA-binding	ARID,Response_reg,SNF2_N	show details
CL1203.Contig20_All	Alfin-like	Alfin-like	DDT,Homeobox,JmjC,JmjN	show details
CL2560.Contig6_All	AP2-EREBP	AP2	-	show details
CL4219.Contig3_All	SRS	DUF702	-	show details
CL2198.Contig2_All	C3H	zf-CCCH	PHD,SNF2_N,zf-C2H2	show details
CL5052.Contig5_All	MYB	Myb_DNA-binding	ARID,Response_reg,SNF2_N	show details
CL5052.Contig5_All	G2-like	G2-like	Response_reg	show details
CL2613.Contig4_All	WRKY	WRKY	-	show details
CL11869.Contig1_All	WRKY	WRKY	-	show details
Unigene13819_All	TUB	Tub	-	show details
Unigene25550_All	Trihelix	trihelix	-	show details
Unigene11261_All	bZIP	bZIP_1,bZIP_2,bZIP_Maf	HLH	show details
CL2590.Contig23_All	E2F-DP	E2F_TDP	-	show details
Unigene76144_All	TIG	TIG	-	show details
CL2657.Contig3_All	HSF	HSF_DNA-bind	-	show details
CL11749.Contig1_All	C2C2-Dof	zf-Dof	-	show details
Unigene35508_All	MYB-related	Myb_DNA-binding	ARID,G2-like,Response_reg,SNF2_N,trihelix	show details
Unigene35508_All	MYB	Myb_DNA-binding	ARID,Response_reg,SNF2_N	show details
Unigene85814_All	C2H2	zf-C2H2	PHD	show details
CL2371.Contig14_All	bZIP	bZIP_1,bZIP_2,bZIP_Maf	HLH	show details
Unigene64396_All	C2H2	zf-C2H2	PHD	show details
CL13739.Contig8_All	ARF	Auxin_resp	-	show details
CL10130.Contig1_All	MADS	SRF-TF	-	show details
CL6433.Contig2_All	ABI3VP1	B3	AP2,Auxin_resp	show details
CL6235.Contig3_All	LIM	LIM	-	show details
Unigene113634_All	Zn-clus	Zn_clus	-	show details
CL1120.Contig3_All	bHLH	HLH	-	show details
Unigene229_All	C2C2-Dof	zf-Dof	-	show details
CL225.Contig4_All	ARR-B	G2-like,Myb_DNA-binding,Response_reg	CCT	show details
CL225.Contig25_All	ARR-B	G2-like,Myb_DNA-binding,Response_reg	CCT	show details
CL2287.Contig5_All	WRKY	WRKY	-	show details
CL5052.Contig7_All	MYB	Myb_DNA-binding	ARID,Response_reg,SNF2_N	show details
CL5052.Contig7_All	G2-like	G2-like	Response_reg	show details
CL270.Contig12_All	GRAS	GRAS	-	show details
CL2615.Contig8_All	MYB	Myb_DNA-binding	ARID,Response_reg,SNF2_N	show details
CL2615.Contig8_All	Trihelix	trihelix	-	show details
CL283.Contig1_All	Trihelix	trihelix	-	show details
CL1482.Contig8_All	ARF	Auxin_resp	-	show details
CL1783.Contig5_All	C3H	zf-CCCH	PHD,SNF2_N,zf-C2H2	show details
CL5824.Contig1_All	SBP	SBP	-	show details
CL3406.Contig2_All	C2C2-GATA	GATA	-	show details
CL1936.Contig9_All	WRKY	WRKY	-	show details
CL12025.Contig1_All	LIM	LIM	-	show details
CL3167.Contig10_All	FHA	FHA	-	show details
CL1120.Contig6_All	bHLH	HLH	-	show details
CL1455.Contig3_All	LOB	DUF260	-	show details
CL2130.Contig11_All	AP2-EREBP	AP2	-	show details
CL1849.Contig5_All	bHLH	HLH	-	show details
Unigene10042_All	ABI3VP1	B3	AP2,Auxin_resp	show details
CL12980.Contig1_All	C2H2	zf-C2H2	PHD	show details
CL13346.Contig1_All	PLATZ	PLATZ	-	show details
Unigene82974_All	EIL	EIN3	-	show details
CL1203.Contig17_All	Alfin-like	Alfin-like	DDT,Homeobox,JmjC,JmjN	show details
CL8728.Contig3_All	C2H2	zf-C2H2	PHD	show details
CL8660.Contig2_All	Trihelix	trihelix	-	show details
Unigene19249_All	AP2-EREBP	AP2	-	show details
CL2081.Contig1_All	MYB-related	Myb_DNA-binding	ARID,G2-like,Response_reg,SNF2_N,trihelix	show details
CL2081.Contig1_All	MYB	Myb_DNA-binding	ARID,Response_reg,SNF2_N	show details
CL9707.Contig4_All	ABI3VP1	B3	AP2,Auxin_resp	show details
CL7685.Contig1_All	MYB	Myb_DNA-binding	ARID,Response_reg,SNF2_N	show details
CL7685.Contig1_All	G2-like	G2-like	Response_reg	show details
CL382.Contig3_All	C3H	zf-CCCH	PHD,SNF2_N,zf-C2H2	show details
Unigene504_All	Trihelix	trihelix	-	show details
CL8043.Contig2_All	SBP	SBP	-	show details
CL7886.Contig2_All	zf-HD	ZF-HD_dimer	-	show details
CL10363.Contig6_All	bHLH	HLH	-	show details
CL6806.Contig2_All	zf-HD	ZF-HD_dimer	-	show details
CL3003.Contig3_All	PLATZ	PLATZ	-	show details
CL1398.Contig5_All	MYB-related	Myb_DNA-binding	ARID,G2-like,Response_reg,SNF2_N,trihelix	show details
CL1398.Contig5_All	MYB	Myb_DNA-binding	ARID,Response_reg,SNF2_N	show details
CL12569.Contig18_All	C2C2-GATA	GATA	-	show details
CL194.Contig9_All	MYB	Myb_DNA-binding	ARID,Response_reg,SNF2_N	show details
CL194.Contig9_All	G2-like	G2-like	Response_reg	show details
CL14007.Contig1_All	AP2-EREBP	AP2	-	show details
Unigene23322_All	C2H2	zf-C2H2	PHD	show details
CL1452.Contig1_All	zf-HD	ZF-HD_dimer	-	show details
CL384.Contig4_All	WRKY	WRKY	-	show details
CL6060.Contig2_All	ABI3VP1	B3	AP2,Auxin_resp	show details
CL7005.Contig7_All	Sigma70-like	Sigma70_r2,Sigma70_r3,Sigma70_r4	-	show details
CL673.Contig3_All	Trihelix	trihelix	-	show details
Unigene28799_All	MADS	SRF-TF	-	show details
CL2590.Contig5_All	E2F-DP	E2F_TDP	-	show details
CL13925.Contig5_All	GRAS	GRAS	-	show details
CL10671.Contig3_All	PLATZ	PLATZ	-	show details
CL10671.Contig2_All	PLATZ	PLATZ	-	show details
CL2132.Contig15_All	C3H	zf-CCCH	PHD,SNF2_N,zf-C2H2	show details
CL1012.Contig18_All	MYB	Myb_DNA-binding	ARID,Response_reg,SNF2_N	show details
CL1012.Contig18_All	G2-like	G2-like	Response_reg	show details
CL3174.Contig7_All	Alfin-like	Alfin-like	DDT,Homeobox,JmjC,JmjN	show details
CL6502.Contig3_All	SBP	SBP	-	show details
CL7832.Contig3_All	SBP	SBP	-	show details
CL2590.Contig15_All	E2F-DP	E2F_TDP	-	show details
CL8102.Contig3_All	Trihelix	trihelix	-	show details
CL10806.Contig2_All	MYB-related	Myb_DNA-binding	ARID,G2-like,Response_reg,SNF2_N,trihelix	show details
CL10806.Contig2_All	MYB	Myb_DNA-binding	ARID,Response_reg,SNF2_N	show details
CL11442.Contig2_All	WRKY	WRKY	-	show details
CL11224.Contig2_All	LIM	LIM	-	show details
Unigene99160_All	C2H2	zf-C2H2	PHD	show details
Unigene101135_All	GRAS	GRAS	-	show details
CL4185.Contig1_All	NAC	NAM	-	show details
Unigene122_All	EIL	EIN3	-	show details
CL1452.Contig8_All	zf-HD	ZF-HD_dimer	-	show details
CL2098.Contig4_All	PLATZ	PLATZ	-	show details
CL1203.Contig9_All	Alfin-like	Alfin-like	DDT,Homeobox,JmjC,JmjN	show details
CL1222.Contig7_All	bHLH	HLH	-	show details
Unigene14472_All	bHLH	HLH	-	show details
Unigene28649_All	C2C2-GATA	GATA	-	show details
Unigene60556_All	C2H2	zf-C2H2	PHD	show details
Unigene104410_All	FHA	FHA	-	show details
Unigene88443_All	Alfin-like	Alfin-like	DDT,Homeobox,JmjC,JmjN	show details
CL1203.Contig10_All	Alfin-like	Alfin-like	DDT,Homeobox,JmjC,JmjN	show details
Unigene72896_All	bHLH	HLH	-	show details
CL1893.Contig9_All	CAMTA	CG-1,IQ	-	show details
CL3680.Contig4_All	CSD	CSD	-	show details
CL3083.Contig4_All	PLATZ	PLATZ	-	show details
CL3003.Contig4_All	PLATZ	PLATZ	-	show details
Unigene15217_All	GRF	QLQ,WRC	-	show details
Unigene25265_All	C2C2-Dof	zf-Dof	-	show details
CL3000.Contig1_All	AP2-EREBP	AP2	-	show details
Unigene98078_All	bHLH	HLH	-	show details
CL12048.Contig1_All	Trihelix	trihelix	-	show details
Unigene5331_All	ABI3VP1	B3	AP2,Auxin_resp	show details
CL13902.Contig3_All	ARF	Auxin_resp	-	show details
CL2837.Contig6_All	MYB-related	Myb_DNA-binding	ARID,G2-like,Response_reg,SNF2_N,trihelix	show details
CL2837.Contig6_All	MYB	Myb_DNA-binding	ARID,Response_reg,SNF2_N	show details
CL14.Contig2_All	C2C2-GATA	GATA	-	show details
CL6372.Contig22_All	bZIP	bZIP_1,bZIP_2,bZIP_Maf	HLH	show details
CL8200.Contig1_All	MYB	Myb_DNA-binding	ARID,Response_reg,SNF2_N	show details
CL8200.Contig1_All	G2-like	G2-like	Response_reg	show details
Unigene31084_All	HSF	HSF_DNA-bind	-	show details
CL24.Contig9_All	EIL	EIN3	-	show details
Unigene24935_All	MYB-related	Myb_DNA-binding	ARID,G2-like,Response_reg,SNF2_N,trihelix	show details
Unigene24935_All	MYB	Myb_DNA-binding	ARID,Response_reg,SNF2_N	show details
CL1809.Contig6_All	CAMTA	CG-1,IQ	-	show details
CL1809.Contig6_All	TIG	TIG	-	show details
CL4153.Contig3_All	AP2-EREBP	AP2	-	show details
CL1385.Contig4_All	GRAS	GRAS	-	show details
Unigene98269_All	LOB	DUF260	-	show details
CL7328.Contig6_All	AP2-EREBP	AP2	-	show details
Unigene37064_All	GRF	QLQ,WRC	-	show details
CL2590.Contig12_All	E2F-DP	E2F_TDP	-	show details
CL13125.Contig1_All	GRAS	GRAS	-	show details
CL382.Contig6_All	C3H	zf-CCCH	PHD,SNF2_N,zf-C2H2	show details
CL5971.Contig1_All	Trihelix	trihelix	-	show details
Unigene24934_All	MYB-related	Myb_DNA-binding	ARID,G2-like,Response_reg,SNF2_N,trihelix	show details
Unigene24934_All	MYB	Myb_DNA-binding	ARID,Response_reg,SNF2_N	show details
CL1452.Contig4_All	zf-HD	ZF-HD_dimer	-	show details
Unigene36820_All	MADS	SRF-TF	-	show details
CL4840.Contig11_All	bHLH	HLH	-	show details
CL1084.Contig4_All	WRKY	WRKY	-	show details
CL7707.Contig4_All	bHLH	HLH	-	show details
CL1012.Contig1_All	MYB	Myb_DNA-binding	ARID,Response_reg,SNF2_N	show details
CL1012.Contig1_All	G2-like	G2-like	Response_reg	show details
CL12569.Contig14_All	C2C2-GATA	GATA	-	show details
CL673.Contig9_All	Trihelix	trihelix	-	show details
CL5705.Contig4_All	bHLH	HLH	-	show details
Unigene100563_All	C2H2	zf-C2H2	PHD	show details
CL5528.Contig4_All	C3H	zf-CCCH	PHD,SNF2_N,zf-C2H2	show details
CL7466.Contig2_All	HSF	HSF_DNA-bind	-	show details
Unigene10975_All	TUB	Tub	-	show details
CL1937.Contig4_All	GRF	QLQ,WRC	-	show details
CL1012.Contig5_All	MYB	Myb_DNA-binding	ARID,Response_reg,SNF2_N	show details
CL1012.Contig5_All	G2-like	G2-like	Response_reg	show details
CL7601.Contig5_All	C2H2	zf-C2H2	PHD	show details
Unigene10979_All	Trihelix	trihelix	-	show details
CL2232.Contig4_All	MYB-related	Myb_DNA-binding	ARID,G2-like,Response_reg,SNF2_N,trihelix	show details
CL2232.Contig4_All	MYB	Myb_DNA-binding	ARID,Response_reg,SNF2_N	show details
Unigene18901_All	Trihelix	trihelix	-	show details
Unigene1556_All	bHLH	HLH	-	show details
CL767.Contig4_All	WRKY	WRKY	-	show details
Unigene878_All	EIL	EIN3	-	show details
CL10789.Contig23_All	CPP	TCR	-	show details
CL4841.Contig5_All	C2C2-Dof	zf-Dof	-	show details
Unigene6752_All	WRKY	WRKY	-	show details
CL12744.Contig2_All	PLATZ	PLATZ	-	show details
CL6372.Contig3_All	bZIP	bZIP_1,bZIP_2,bZIP_Maf	HLH	show details
CL1913.Contig11_All	TCP	TCP	-	show details
CL10900.Contig1_All	C2H2	zf-C2H2	PHD	show details
CL270.Contig17_All	GRAS	GRAS	-	show details
CL384.Contig2_All	WRKY	WRKY	-	show details
CL13098.Contig14_All	Tify	tify	GATA	show details
CL2961.Contig4_All	Trihelix	trihelix	-	show details
CL13388.Contig14_All	ABI3VP1	B3	AP2,Auxin_resp	show details
CL305.Contig3_All	HSF	HSF_DNA-bind	-	show details
Unigene22042_All	WRKY	WRKY	-	show details
Unigene6286_All	GRAS	GRAS	-	show details
Unigene64728_All	C2H2	zf-C2H2	PHD	show details
CL4964.Contig3_All	BSD	BSD	-	show details
CL5836.Contig19_All	Alfin-like	Alfin-like	DDT,Homeobox,JmjC,JmjN	show details
CL402.Contig4_All	C3H	zf-CCCH	PHD,SNF2_N,zf-C2H2	show details
CL8694.Contig2_All	OFP	Ovate	-	show details
CL9822.Contig2_All	Trihelix	trihelix	-	show details
CL6572.Contig1_All	AP2-EREBP	AP2	-	show details
CL225.Contig11_All	MYB	Myb_DNA-binding	ARID,Response_reg,SNF2_N	show details
CL225.Contig11_All	G2-like	G2-like	Response_reg	show details
CL13670.Contig3_All	NAC	NAM	-	show details
CL2560.Contig16_All	AP2-EREBP	AP2	-	show details
CL1936.Contig11_All	WRKY	WRKY	-	show details
CL6082.Contig1_All	G2-like	G2-like	Response_reg	show details
CL14.Contig8_All	C2C2-GATA	GATA	-	show details
CL2130.Contig6_All	AP2-EREBP	AP2	-	show details
CL11935.Contig3_All	Tify	tify	GATA	show details
CL6571.Contig8_All	C3H	zf-CCCH	PHD,SNF2_N,zf-C2H2	show details
CL4126.Contig4_All	GRAS	GRAS	-	show details
Unigene17902_All	MADS	SRF-TF	-	show details
Unigene17860_All	C3H	zf-CCCH	PHD,SNF2_N,zf-C2H2	show details
CL13658.Contig1_All	bHLH	HLH	-	show details
CL5450.Contig3_All	AP2-EREBP	AP2	-	show details
CL283.Contig5_All	Trihelix	trihelix	-	show details
Unigene61282_All	TIG	TIG	-	show details
CL1951.Contig15_All	bHLH	HLH	-	show details
Unigene83347_All	HSF	HSF_DNA-bind	-	show details
CL593.Contig3_All	bHLH	HLH	-	show details
CL2569.Contig1_All	GRAS	GRAS	-	show details
CL2560.Contig14_All	AP2-EREBP	AP2	-	show details
Unigene12436_All	bZIP	bZIP_1,bZIP_2,bZIP_Maf	HLH	show details
CL2890.Contig4_All	mTERF	mTERF	-	show details
CL6981.Contig3_All	GRAS	GRAS	-	show details
Unigene14478_All	MYB-related	Myb_DNA-binding	ARID,G2-like,Response_reg,SNF2_N,trihelix	show details
Unigene14478_All	MYB	Myb_DNA-binding	ARID,Response_reg,SNF2_N	show details
Unigene98678_All	C2H2	zf-C2H2	PHD	show details
CL1009.Contig1_All	TAZ	zf-TAZ	PHD	show details
CL6194.Contig2_All	C2H2	zf-C2H2	PHD	show details
Unigene9005_All	LIM	LIM	-	show details
Unigene14632_All	ARF	Auxin_resp	-	show details
CL3538.Contig2_All	bHLH	HLH	-	show details
Unigene45993_All	NAC	NAM	-	show details
Unigene39329_All	MYB	Myb_DNA-binding	ARID,Response_reg,SNF2_N	show details
Unigene39329_All	G2-like	G2-like	Response_reg	show details
Unigene38988_All	AP2-EREBP	AP2	-	show details
CL6474.Contig2_All	GRAS	GRAS	-	show details
Unigene14936_All	PLATZ	PLATZ	-	show details
CL9431.Contig2_All	bHLH	HLH	-	show details
CL11537.Contig3_All	AP2-EREBP	AP2	-	show details
CL10363.Contig2_All	bHLH	HLH	-	show details
CL2064.Contig1_All	AP2-EREBP	AP2	-	show details
CL11058.Contig1_All	PLATZ	PLATZ	-	show details
Unigene21746_All	mTERF	mTERF	-	show details
CL12369.Contig4_All	GeBP	DUF573	-	show details
Unigene10731_All	MYB-related	Myb_DNA-binding	ARID,G2-like,Response_reg,SNF2_N,trihelix	show details
Unigene10731_All	MYB	Myb_DNA-binding	ARID,Response_reg,SNF2_N	show details
CL2590.Contig30_All	E2F-DP	E2F_TDP	-	show details
Unigene39330_All	MYB	Myb_DNA-binding	ARID,Response_reg,SNF2_N	show details
Unigene39330_All	G2-like	G2-like	Response_reg	show details
CL13869.Contig2_All	C3H	zf-CCCH	PHD,SNF2_N,zf-C2H2	show details
CL6825.Contig4_All	NAC	NAM	-	show details
Unigene4302_All	WRKY	WRKY	-	show details
Unigene26443_All	GRAS	GRAS	-	show details
CL5164.Contig3_All	C3H	zf-CCCH	PHD,SNF2_N,zf-C2H2	show details
Unigene97802_All	C2H2	zf-C2H2	PHD	show details
Unigene107703_All	bZIP	bZIP_1,bZIP_2,bZIP_Maf	HLH	show details
CL7224.Contig3_All	MYB	Myb_DNA-binding	ARID,Response_reg,SNF2_N	show details
CL7224.Contig3_All	G2-like	G2-like	Response_reg	show details
CL12369.Contig1_All	GeBP	DUF573	-	show details
CL2681.Contig5_All	PLATZ	PLATZ	-	show details
CL11900.Contig2_All	bHLH	HLH	-	show details
Unigene12346_All	bZIP	bZIP_1,bZIP_2,bZIP_Maf	HLH	show details
CL1913.Contig10_All	TCP	TCP	-	show details
CL1807.Contig1_All	C2H2	zf-C2H2	PHD	show details
Unigene25261_All	FHA	FHA	-	show details
CL402.Contig11_All	C3H	zf-CCCH	PHD,SNF2_N,zf-C2H2	show details
Unigene16524_All	Alfin-like	Alfin-like	DDT,Homeobox,JmjC,JmjN	show details
CL10879.Contig3_All	Trihelix	trihelix	-	show details
CL9395.Contig1_All	MYB-related	Myb_DNA-binding	ARID,G2-like,Response_reg,SNF2_N,trihelix	show details
CL9395.Contig1_All	MYB	Myb_DNA-binding	ARID,Response_reg,SNF2_N	show details
CL2081.Contig7_All	MYB-related	Myb_DNA-binding	ARID,G2-like,Response_reg,SNF2_N,trihelix	show details
CL2081.Contig7_All	MYB	Myb_DNA-binding	ARID,Response_reg,SNF2_N	show details
Unigene5448_All	E2F-DP	E2F_TDP	-	show details
CL2132.Contig6_All	C3H	zf-CCCH	PHD,SNF2_N,zf-C2H2	show details
Unigene48376_All	MYB-related	Myb_DNA-binding	ARID,G2-like,Response_reg,SNF2_N,trihelix	show details
Unigene48376_All	MYB	Myb_DNA-binding	ARID,Response_reg,SNF2_N	show details
CL1222.Contig19_All	bHLH	HLH	-	show details
CL3968.Contig1_All	C3H	zf-CCCH	PHD,SNF2_N,zf-C2H2	show details
CL14.Contig13_All	C2C2-GATA	GATA	-	show details
Unigene82350_All	AP2-EREBP	AP2	-	show details
Unigene33235_All	bHLH	HLH	-	show details
CL4841.Contig2_All	C2C2-Dof	zf-Dof	-	show details
CL4419.Contig4_All	HSF	HSF_DNA-bind	-	show details
CL9712.Contig2_All	mTERF	mTERF	-	show details
CL4598.Contig1_All	HSF	HSF_DNA-bind	-	show details
CL3708.Contig26_All	MYB-related	Myb_DNA-binding	ARID,G2-like,Response_reg,SNF2_N,trihelix	show details
CL3708.Contig26_All	MYB	Myb_DNA-binding	ARID,Response_reg,SNF2_N	show details
CL13925.Contig6_All	GRAS	GRAS	-	show details
CL1053.Contig1_All	NAC	NAM	-	show details
CL13485.Contig2_All	WRKY	WRKY	-	show details
CL7767.Contig3_All	MYB-related	Myb_DNA-binding	ARID,G2-like,Response_reg,SNF2_N,trihelix	show details
CL7767.Contig3_All	MYB	Myb_DNA-binding	ARID,Response_reg,SNF2_N	show details
CL9244.Contig3_All	bHLH	HLH	-	show details
CL13658.Contig6_All	bHLH	HLH	-	show details
CL422.Contig11_All	FHA	FHA	-	show details
CL1783.Contig12_All	C3H	zf-CCCH	PHD,SNF2_N,zf-C2H2	show details
Unigene47069_All	CSD	CSD	-	show details
CL5715.Contig1_All	GRAS	GRAS	-	show details
CL12569.Contig13_All	C2C2-GATA	GATA	-	show details
CL5584.Contig8_All	TCP	TCP	-	show details
Unigene24933_All	MYB-related	Myb_DNA-binding	ARID,G2-like,Response_reg,SNF2_N,trihelix	show details
Unigene24933_All	MYB	Myb_DNA-binding	ARID,Response_reg,SNF2_N	show details
CL1222.Contig14_All	bHLH	HLH	-	show details
Unigene24985_All	MYB-related	Myb_DNA-binding	ARID,G2-like,Response_reg,SNF2_N,trihelix	show details
Unigene24985_All	MYB	Myb_DNA-binding	ARID,Response_reg,SNF2_N	show details
CL1951.Contig13_All	bHLH	HLH	-	show details
CL5052.Contig4_All	MYB	Myb_DNA-binding	ARID,Response_reg,SNF2_N	show details
CL5052.Contig4_All	G2-like	G2-like	Response_reg	show details
CL7438.Contig5_All	Trihelix	trihelix	-	show details
CL5584.Contig11_All	TCP	TCP	-	show details
CL10879.Contig7_All	Trihelix	trihelix	-	show details
Unigene39568_All	TCP	TCP	-	show details
Unigene101797_All	GRAS	GRAS	-	show details
Unigene10619_All	ABI3VP1	B3	AP2,Auxin_resp	show details
CL3800.Contig1_All	MYB	Myb_DNA-binding	ARID,Response_reg,SNF2_N	show details
CL3800.Contig1_All	G2-like	G2-like	Response_reg	show details
CL10107.Contig2_All	EIL	EIN3	-	show details
Unigene101958_All	MYB	Myb_DNA-binding	ARID,Response_reg,SNF2_N	show details
Unigene101958_All	G2-like	G2-like	Response_reg	show details
CL225.Contig1_All	ARR-B	G2-like,Myb_DNA-binding,Response_reg	CCT	show details
Unigene19575_All	WRKY	WRKY	-	show details
CL94.Contig4_All	TUB	Tub	-	show details
CL1480.Contig2_All	NAC	NAM	-	show details
CL3271.Contig3_All	MYB-related	Myb_DNA-binding	ARID,G2-like,Response_reg,SNF2_N,trihelix	show details
CL3271.Contig3_All	MYB	Myb_DNA-binding	ARID,Response_reg,SNF2_N	show details
CL12465.Contig3_All	bHLH	HLH	-	show details
CL2590.Contig20_All	E2F-DP	E2F_TDP	-	show details
CL12653.Contig2_All	C2C2-Dof	zf-Dof	-	show details
CL9843.Contig3_All	Trihelix	trihelix	-	show details
Unigene34268_All	C3H	zf-CCCH	PHD,SNF2_N,zf-C2H2	show details
Unigene61123_All	PLATZ	PLATZ	-	show details
CL6037.Contig3_All	CPP	TCR	-	show details
Unigene15486_All	Trihelix	trihelix	-	show details
CL2122.Contig2_All	AP2-EREBP	AP2	-	show details
Unigene65103_All	bHLH	HLH	-	show details
CL2560.Contig2_All	AP2-EREBP	AP2	-	show details
CL4179.Contig2_All	bHLH	HLH	-	show details
CL2487.Contig4_All	MYB-related	Myb_DNA-binding	ARID,G2-like,Response_reg,SNF2_N,trihelix	show details
CL2487.Contig4_All	MYB	Myb_DNA-binding	ARID,Response_reg,SNF2_N	show details
CL1009.Contig5_All	TAZ	zf-TAZ	PHD	show details
Unigene110553_All	Zn-clus	Zn_clus	-	show details
CL12429.Contig8_All	MYB-related	Myb_DNA-binding	ARID,G2-like,Response_reg,SNF2_N,trihelix	show details
CL12429.Contig8_All	MYB	Myb_DNA-binding	ARID,Response_reg,SNF2_N	show details
CL6372.Contig25_All	bZIP	bZIP_1,bZIP_2,bZIP_Maf	HLH	show details
Unigene32206_All	bHLH	HLH	-	show details
CL9109.Contig1_All	MYB	Myb_DNA-binding	ARID,Response_reg,SNF2_N	show details
CL9109.Contig1_All	G2-like	G2-like	Response_reg	show details
CL1818.Contig4_All	MYB	Myb_DNA-binding	ARID,Response_reg,SNF2_N	show details
CL1818.Contig4_All	G2-like	G2-like	Response_reg	show details
CL673.Contig6_All	Trihelix	trihelix	-	show details
CL687.Contig4_All	MYB-related	Myb_DNA-binding	ARID,G2-like,Response_reg,SNF2_N,trihelix	show details
CL687.Contig4_All	MYB	Myb_DNA-binding	ARID,Response_reg,SNF2_N	show details
CL2132.Contig4_All	C3H	zf-CCCH	PHD,SNF2_N,zf-C2H2	show details
Unigene75701_All	C2H2	zf-C2H2	PHD	show details
CL4840.Contig13_All	bHLH	HLH	-	show details
Unigene98215_All	bHLH	HLH	-	show details
CL1573.Contig2_All	Trihelix	trihelix	-	show details
CL5251.Contig1_All	NAC	NAM	-	show details
Unigene25990_All	LIM	LIM	-	show details
CL2023.Contig5_All	MYB-related	Myb_DNA-binding	ARID,G2-like,Response_reg,SNF2_N,trihelix	show details
CL2023.Contig5_All	MYB	Myb_DNA-binding	ARID,Response_reg,SNF2_N	show details
Unigene24727_All	ARF	Auxin_resp	-	show details
CL14115.Contig3_All	Trihelix	trihelix	-	show details
CL2598.Contig1_All	MYB	Myb_DNA-binding	ARID,Response_reg,SNF2_N	show details
CL2598.Contig1_All	G2-like	G2-like	Response_reg	show details
CL8199.Contig5_All	Trihelix	trihelix	-	show details
CL5584.Contig2_All	TCP	TCP	-	show details
CL13330.Contig3_All	EIL	EIN3	-	show details
Unigene28276_All	C3H	zf-CCCH	PHD,SNF2_N,zf-C2H2	show details
CL270.Contig3_All	GRAS	GRAS	-	show details
Unigene29254_All	Tify	tify	GATA	show details
CL5198.Contig2_All	WRKY	WRKY	-	show details
CL9284.Contig9_All	bHLH	HLH	-	show details
Unigene45717_All	bHLH	HLH	-	show details
Unigene29664_All	AP2-EREBP	AP2	-	show details
CL11967.Contig2_All	NAC	NAM	-	show details
CL2651.Contig3_All	NAC	NAM	-	show details
Unigene552_All	WRKY	WRKY	-	show details
Unigene35516_All	Alfin-like	Alfin-like	DDT,Homeobox,JmjC,JmjN	show details
CL283.Contig4_All	Trihelix	trihelix	-	show details
CL3650.Contig2_All	bHLH	HLH	-	show details
Unigene20125_All	E2F-DP	E2F_TDP	-	show details
Unigene28707_All	MYB	Myb_DNA-binding	ARID,Response_reg,SNF2_N	show details
Unigene28707_All	G2-like	G2-like	Response_reg	show details
Unigene28998_All	AP2-EREBP	AP2	-	show details
CL2023.Contig1_All	MYB-related	Myb_DNA-binding	ARID,G2-like,Response_reg,SNF2_N,trihelix	show details
CL2023.Contig1_All	MYB	Myb_DNA-binding	ARID,Response_reg,SNF2_N	show details
CL11088.Contig3_All	MYB-related	Myb_DNA-binding	ARID,G2-like,Response_reg,SNF2_N,trihelix	show details
CL11088.Contig3_All	MYB	Myb_DNA-binding	ARID,Response_reg,SNF2_N	show details
Unigene36022_All	Trihelix	trihelix	-	show details
CL12465.Contig5_All	bHLH	HLH	-	show details
CL1942.Contig2_All	NAC	NAM	-	show details
CL11085.Contig2_All	NAC	NAM	-	show details
CL225.Contig27_All	ARR-B	G2-like,Myb_DNA-binding,Response_reg	CCT	show details
CL1398.Contig4_All	MYB-related	Myb_DNA-binding	ARID,G2-like,Response_reg,SNF2_N,trihelix	show details
CL1398.Contig4_All	MYB	Myb_DNA-binding	ARID,Response_reg,SNF2_N	show details
CL6571.Contig1_All	C3H	zf-CCCH	PHD,SNF2_N,zf-C2H2	show details
Unigene4771_All	GRAS	GRAS	-	show details
CL2837.Contig10_All	MYB-related	Myb_DNA-binding	ARID,G2-like,Response_reg,SNF2_N,trihelix	show details
CL2837.Contig10_All	MYB	Myb_DNA-binding	ARID,Response_reg,SNF2_N	show details
Unigene21333_All	WRKY	WRKY	-	show details
Unigene38500_All	TIG	TIG	-	show details
CL2282.Contig9_All	Alfin-like	Alfin-like	DDT,Homeobox,JmjC,JmjN	show details
Unigene35985_All	mTERF	mTERF	-	show details
Unigene8485_All	NAC	NAM	-	show details
CL11088.Contig5_All	MYB-related	Myb_DNA-binding	ARID,G2-like,Response_reg,SNF2_N,trihelix	show details
CL11088.Contig5_All	MYB	Myb_DNA-binding	ARID,Response_reg,SNF2_N	show details
Unigene111419_All	C2H2	zf-C2H2	PHD	show details
Unigene53116_All	AP2-EREBP	AP2	-	show details
CL3656.Contig3_All	RWP-RK	RWP-RK	-	show details
CL270.Contig11_All	GRAS	GRAS	-	show details
CL13902.Contig2_All	ARF	Auxin_resp	-	show details
CL4258.Contig1_All	bHLH	HLH	-	show details
CL7153.Contig3_All	E2F-DP	E2F_TDP	-	show details
CL10540.Contig3_All	C2C2-CO-like	CCT,zf-B_box	GATA,PLATZ	show details
CL14007.Contig2_All	AP2-EREBP	AP2	-	show details
CL14.Contig12_All	C2C2-GATA	GATA	-	show details
CL3271.Contig5_All	MYB-related	Myb_DNA-binding	ARID,G2-like,Response_reg,SNF2_N,trihelix	show details
CL3271.Contig5_All	MYB	Myb_DNA-binding	ARID,Response_reg,SNF2_N	show details
CL2282.Contig7_All	Alfin-like	Alfin-like	DDT,Homeobox,JmjC,JmjN	show details
CL1224.Contig8_All	FHA	FHA	-	show details
CL356.Contig13_All	MADS	SRF-TF	-	show details
CL7481.Contig3_All	ARR-B	G2-like,Myb_DNA-binding,Response_reg	CCT	show details
CL2911.Contig4_All	Trihelix	trihelix	-	show details
CL7479.Contig2_All	C3H	zf-CCCH	PHD,SNF2_N,zf-C2H2	show details
CL270.Contig19_All	GRAS	GRAS	-	show details
Unigene7243_All	MYB	Myb_DNA-binding	ARID,Response_reg,SNF2_N	show details
Unigene7243_All	G2-like	G2-like	Response_reg	show details
CL6058.Contig1_All	BES1	DUF822	-	show details
Unigene55971_All	GRAS	GRAS	-	show details
CL4398.Contig5_All	WRKY	WRKY	-	show details
Unigene31975_All	GRAS	GRAS	-	show details
CL3167.Contig7_All	FHA	FHA	-	show details
CL305.Contig6_All	HSF	HSF_DNA-bind	-	show details
CL3160.Contig5_All	bHLH	HLH	-	show details
CL9284.Contig4_All	bHLH	HLH	-	show details
Unigene69867_All	LIM	LIM	-	show details
Unigene10515_All	ABI3VP1	B3	AP2,Auxin_resp	show details
CL3538.Contig3_All	bHLH	HLH	-	show details
CL6825.Contig3_All	NAC	NAM	-	show details
CL7685.Contig5_All	MYB	Myb_DNA-binding	ARID,Response_reg,SNF2_N	show details
CL7685.Contig5_All	G2-like	G2-like	Response_reg	show details
CL440.Contig6_All	C3H	zf-CCCH	PHD,SNF2_N,zf-C2H2	show details
Unigene39404_All	GRAS	GRAS	-	show details
CL2310.Contig3_All	C2C2-GATA	GATA	-	show details
Unigene98720_All	AP2-EREBP	AP2	-	show details
CL673.Contig11_All	Trihelix	trihelix	-	show details
CL12909.Contig3_All	HB	Homeobox,KNOX1,KNOX2	-	show details
Unigene24987_All	MYB-related	Myb_DNA-binding	ARID,G2-like,Response_reg,SNF2_N,trihelix	show details
Unigene24987_All	MYB	Myb_DNA-binding	ARID,Response_reg,SNF2_N	show details
Unigene114593_All	Zn-clus	Zn_clus	-	show details
CL1818.Contig3_All	MYB	Myb_DNA-binding	ARID,Response_reg,SNF2_N	show details
CL1818.Contig3_All	G2-like	G2-like	Response_reg	show details
Unigene5938_All	ARF	Auxin_resp	-	show details
CL11935.Contig1_All	Tify	tify	GATA	show details
CL4400.Contig4_All	AP2-EREBP	AP2	-	show details
Unigene40615_All	SRS	DUF702	-	show details
Unigene22118_All	MYB-related	Myb_DNA-binding	ARID,G2-like,Response_reg,SNF2_N,trihelix	show details
Unigene22118_All	MYB	Myb_DNA-binding	ARID,Response_reg,SNF2_N	show details
Unigene1920_All	SRS	DUF702	-	show details
CL2132.Contig7_All	C3H	zf-CCCH	PHD,SNF2_N,zf-C2H2	show details
CL7430.Contig1_All	LOB	DUF260	-	show details
Unigene10110_All	MYB-related	Myb_DNA-binding	ARID,G2-like,Response_reg,SNF2_N,trihelix	show details
Unigene10110_All	MYB	Myb_DNA-binding	ARID,Response_reg,SNF2_N	show details
CL1951.Contig2_All	bHLH	HLH	-	show details
Unigene81202_All	FHA	FHA	-	show details
Unigene32384_All	AP2-EREBP	AP2	-	show details
CL5971.Contig2_All	Trihelix	trihelix	-	show details
CL548.Contig10_All	ARF	Auxin_resp	-	show details
CL13098.Contig1_All	Tify	tify	GATA	show details
CL4722.Contig3_All	C2C2-GATA	GATA	-	show details
Unigene21954_All	mTERF	mTERF	-	show details
Unigene3884_All	MYB-related	Myb_DNA-binding	ARID,G2-like,Response_reg,SNF2_N,trihelix	show details
Unigene3884_All	MYB	Myb_DNA-binding	ARID,Response_reg,SNF2_N	show details
CL11085.Contig1_All	NAC	NAM	-	show details
CL440.Contig3_All	C3H	zf-CCCH	PHD,SNF2_N,zf-C2H2	show details
CL2371.Contig3_All	bZIP	bZIP_1,bZIP_2,bZIP_Maf	HLH	show details
CL10856.Contig1_All	C3H	zf-CCCH	PHD,SNF2_N,zf-C2H2	show details
Unigene21628_All	WRKY	WRKY	-	show details
Unigene65823_All	LIM	LIM	-	show details
CL14115.Contig7_All	Trihelix	trihelix	-	show details
Unigene3745_All	MYB-related	Myb_DNA-binding	ARID,G2-like,Response_reg,SNF2_N,trihelix	show details
Unigene3745_All	MYB	Myb_DNA-binding	ARID,Response_reg,SNF2_N	show details
CL14007.Contig3_All	AP2-EREBP	AP2	-	show details
CL156.Contig4_All	NAC	NAM	-	show details
CL8344.Contig4_All	NAC	NAM	-	show details
CL26.Contig3_All	C2C2-CO-like	CCT,zf-B_box	GATA,PLATZ	show details
CL6372.Contig15_All	bZIP	bZIP_1,bZIP_2,bZIP_Maf	HLH	show details
CL2681.Contig6_All	PLATZ	PLATZ	-	show details
CL1224.Contig7_All	FHA	FHA	-	show details
CL707.Contig2_All	bZIP	bZIP_1,bZIP_2,bZIP_Maf	HLH	show details
CL13902.Contig5_All	ARF	Auxin_resp	-	show details
Unigene5516_All	WRKY	WRKY	-	show details
CL5280.Contig2_All	bHLH	HLH	-	show details
Unigene15123_All	C2C2-GATA	GATA	-	show details
CL9343.Contig2_All	WRKY	WRKY	-	show details
Unigene11942_All	bZIP	bZIP_1,bZIP_2,bZIP_Maf	HLH	show details
CL2179.Contig2_All	WRKY	WRKY	-	show details
CL4855.Contig1_All	Zn-clus	Zn_clus	-	show details
CL2198.Contig3_All	C3H	zf-CCCH	PHD,SNF2_N,zf-C2H2	show details
CL13388.Contig12_All	ABI3VP1	B3	AP2,Auxin_resp	show details
Unigene114_All	EIL	EIN3	-	show details
CL2198.Contig8_All	C3H	zf-CCCH	PHD,SNF2_N,zf-C2H2	show details
CL226.Contig13_All	bHLH	HLH	-	show details
CL2310.Contig8_All	C2C2-GATA	GATA	-	show details
CL6680.Contig5_All	MADS	SRF-TF	-	show details
CL1482.Contig3_All	ARF	Auxin_resp	-	show details
CL6433.Contig3_All	ABI3VP1	B3	AP2,Auxin_resp	show details
CL3342.Contig1_All	C2C2-Dof	zf-Dof	-	show details
CL8247.Contig3_All	WRKY	WRKY	-	show details
CL1224.Contig6_All	FHA	FHA	-	show details
CL13670.Contig24_All	NAC	NAM	-	show details
CL1398.Contig6_All	MYB-related	Myb_DNA-binding	ARID,G2-like,Response_reg,SNF2_N,trihelix	show details
CL1398.Contig6_All	MYB	Myb_DNA-binding	ARID,Response_reg,SNF2_N	show details
CL10130.Contig2_All	MADS	SRF-TF	-	show details
CL2755.Contig14_All	Tify	tify	GATA	show details
Unigene58962_All	Alfin-like	Alfin-like	DDT,Homeobox,JmjC,JmjN	show details
CL784.Contig4_All	MYB-related	Myb_DNA-binding	ARID,G2-like,Response_reg,SNF2_N,trihelix	show details
CL784.Contig4_All	MYB	Myb_DNA-binding	ARID,Response_reg,SNF2_N	show details
CL270.Contig1_All	GRAS	GRAS	-	show details
Unigene129_All	TUB	Tub	-	show details
CL513.Contig2_All	Trihelix	trihelix	-	show details
CL226.Contig7_All	bHLH	HLH	-	show details
Unigene10453_All	SBP	SBP	-	show details
Unigene95125_All	MYB-related	Myb_DNA-binding	ARID,G2-like,Response_reg,SNF2_N,trihelix	show details
Unigene95125_All	MYB	Myb_DNA-binding	ARID,Response_reg,SNF2_N	show details
CL2132.Contig13_All	C3H	zf-CCCH	PHD,SNF2_N,zf-C2H2	show details
CL1203.Contig8_All	Alfin-like	Alfin-like	DDT,Homeobox,JmjC,JmjN	show details
CL7067.Contig2_All	AP2-EREBP	AP2	-	show details
CL402.Contig6_All	C3H	zf-CCCH	PHD,SNF2_N,zf-C2H2	show details
CL4840.Contig4_All	bHLH	HLH	-	show details
Unigene636_All	WRKY	WRKY	-	show details
CL1942.Contig1_All	NAC	NAM	-	show details
CL6738.Contig8_All	C2C2-GATA	GATA	-	show details
Unigene53751_All	Zn-clus	Zn_clus	-	show details
Unigene95103_All	MYB-related	Myb_DNA-binding	ARID,G2-like,Response_reg,SNF2_N,trihelix	show details
Unigene95103_All	MYB	Myb_DNA-binding	ARID,Response_reg,SNF2_N	show details
CL2840.Contig3_All	MYB	Myb_DNA-binding	ARID,Response_reg,SNF2_N	show details
CL2840.Contig3_All	Trihelix	trihelix	-	show details
CL4258.Contig2_All	bHLH	HLH	-	show details
CL6401.Contig4_All	WRKY	WRKY	-	show details
Unigene8245_All	MYB	Myb_DNA-binding	ARID,Response_reg,SNF2_N	show details
Unigene8245_All	G2-like	G2-like	Response_reg	show details
CL13670.Contig10_All	NAC	NAM	-	show details
CL5046.Contig4_All	AP2-EREBP	AP2	-	show details
CL2487.Contig2_All	MYB-related	Myb_DNA-binding	ARID,G2-like,Response_reg,SNF2_N,trihelix	show details
CL2487.Contig2_All	MYB	Myb_DNA-binding	ARID,Response_reg,SNF2_N	show details
CL4743.Contig3_All	C3H	zf-CCCH	PHD,SNF2_N,zf-C2H2	show details
CL2778.Contig11_All	ARR-B	G2-like,Myb_DNA-binding,Response_reg	CCT	show details
CL226.Contig17_All	bHLH	HLH	-	show details
CL8075.Contig2_All	MYB-related	Myb_DNA-binding	ARID,G2-like,Response_reg,SNF2_N,trihelix	show details
CL8075.Contig2_All	MYB	Myb_DNA-binding	ARID,Response_reg,SNF2_N	show details
Unigene15012_All	Trihelix	trihelix	-	show details
Unigene80002_All	MADS	SRF-TF	-	show details
CL194.Contig3_All	ARR-B	G2-like,Myb_DNA-binding,Response_reg	CCT	show details
Unigene9013_All	Trihelix	trihelix	-	show details
Unigene21375_All	C3H	zf-CCCH	PHD,SNF2_N,zf-C2H2	show details
Unigene115_All	EIL	EIN3	-	show details
CL226.Contig28_All	bHLH	HLH	-	show details
Unigene5063_All	ABI3VP1	B3	AP2,Auxin_resp	show details
CL11818.Contig1_All	HB	Homeobox,KNOX1,KNOX2	-	show details
CL13739.Contig7_All	ARF	Auxin_resp	-	show details
CL225.Contig12_All	ARR-B	G2-like,Myb_DNA-binding,Response_reg	CCT	show details
CL2101.Contig3_All	WRKY	WRKY	-	show details
Unigene38844_All	Tify	tify	GATA	show details
Unigene16070_All	SBP	SBP	-	show details
CL6464.Contig5_All	NOZZLE	NOZZLE_Angio	-	show details
CL3597.Contig4_All	TCP	TCP	-	show details
CL6372.Contig20_All	bZIP	bZIP_1,bZIP_2,bZIP_Maf	HLH	show details
CL13670.Contig19_All	NAC	NAM	-	show details
CL1817.Contig1_All	bHLH	HLH	-	show details
Unigene96002_All	GRAS	GRAS	-	show details
CL4400.Contig6_All	AP2-EREBP	AP2	-	show details
CL2778.Contig21_All	ARR-B	G2-like,Myb_DNA-binding,Response_reg	CCT	show details
CL2485.Contig2_All	PLATZ	PLATZ	-	show details
CL764.Contig12_All	C2H2	zf-C2H2	PHD	show details
Unigene71536_All	MYB-related	Myb_DNA-binding	ARID,G2-like,Response_reg,SNF2_N,trihelix	show details
Unigene71536_All	MYB	Myb_DNA-binding	ARID,Response_reg,SNF2_N	show details
Unigene28754_All	MYB	Myb_DNA-binding	ARID,Response_reg,SNF2_N	show details
Unigene28754_All	G2-like	G2-like	Response_reg	show details
CL4400.Contig8_All	AP2-EREBP	AP2	-	show details
CL6662.Contig1_All	NAC	NAM	-	show details
Unigene33078_All	ABI3VP1	B3	AP2,Auxin_resp	show details
Unigene64713_All	C2H2	zf-C2H2	PHD	show details
CL13739.Contig5_All	ARF	Auxin_resp	-	show details
CL2023.Contig4_All	MYB-related	Myb_DNA-binding	ARID,G2-like,Response_reg,SNF2_N,trihelix	show details
CL2023.Contig4_All	MYB	Myb_DNA-binding	ARID,Response_reg,SNF2_N	show details
CL2302.Contig2_All	BBR/BPC	GAGA_bind	-	show details
Unigene39428_All	Trihelix	trihelix	-	show details
CL13125.Contig3_All	GRAS	GRAS	-	show details
Unigene25290_All	WRKY	WRKY	-	show details
CL14140.Contig1_All	NAC	NAM	-	show details
CL7348.Contig1_All	AP2-EREBP	AP2	-	show details
CL8058.Contig1_All	mTERF	mTERF	-	show details
Unigene98326_All	MYB	Myb_DNA-binding	ARID,Response_reg,SNF2_N	show details
Unigene98326_All	G2-like	G2-like	Response_reg	show details
CL24.Contig4_All	EIL	EIN3	-	show details
Unigene551_All	WRKY	WRKY	-	show details
CL12536.Contig1_All	MYB-related	Myb_DNA-binding	ARID,G2-like,Response_reg,SNF2_N,trihelix	show details
CL12536.Contig1_All	MYB	Myb_DNA-binding	ARID,Response_reg,SNF2_N	show details
CL109.Contig2_All	AP2-EREBP	AP2	-	show details
Unigene88182_All	MYB-related	Myb_DNA-binding	ARID,G2-like,Response_reg,SNF2_N,trihelix	show details
Unigene88182_All	MYB	Myb_DNA-binding	ARID,Response_reg,SNF2_N	show details
CL4987.Contig2_All	MADS	SRF-TF	-	show details
Unigene71079_All	bZIP	bZIP_1,bZIP_2,bZIP_Maf	HLH	show details
CL1224.Contig13_All	FHA	FHA	-	show details
CL3473.Contig4_All	C2C2-GATA	GATA	-	show details
CL10692.Contig1_All	ARF	Auxin_resp	-	show details
CL8246.Contig2_All	bHLH	HLH	-	show details
CL14115.Contig4_All	Trihelix	trihelix	-	show details
Unigene29852_All	C2H2	zf-C2H2	PHD	show details
CL4722.Contig2_All	C2C2-GATA	GATA	-	show details
Unigene95510_All	ABI3VP1	B3	AP2,Auxin_resp	show details
Unigene21147_All	AP2-EREBP	AP2	-	show details
Unigene14542_All	CSD	CSD	-	show details
CL13065.Contig2_All	bHLH	HLH	-	show details
Unigene15819_All	WRKY	WRKY	-	show details
CL94.Contig1_All	TUB	Tub	-	show details
CL7686.Contig3_All	E2F-DP	E2F_TDP	-	show details
CL2911.Contig3_All	Trihelix	trihelix	-	show details
CL8783.Contig2_All	SRS	DUF702	-	show details
CL2258.Contig9_All	SBP	SBP	-	show details
CL508.Contig7_All	MYB-related	Myb_DNA-binding	ARID,G2-like,Response_reg,SNF2_N,trihelix	show details
CL508.Contig7_All	MYB	Myb_DNA-binding	ARID,Response_reg,SNF2_N	show details
Unigene25721_All	ARF	Auxin_resp	-	show details
Unigene7883_All	AP2-EREBP	AP2	-	show details
CL94.Contig5_All	TUB	Tub	-	show details
CL2122.Contig4_All	AP2-EREBP	AP2	-	show details
CL3800.Contig3_All	MYB	Myb_DNA-binding	ARID,Response_reg,SNF2_N	show details
CL3800.Contig3_All	G2-like	G2-like	Response_reg	show details
Unigene35474_All	MYB	Myb_DNA-binding	ARID,Response_reg,SNF2_N	show details
Unigene35474_All	G2-like	G2-like	Response_reg	show details
Unigene39125_All	ARF	Auxin_resp	-	show details
CL8043.Contig6_All	SBP	SBP	-	show details
Unigene19042_All	Trihelix	trihelix	-	show details
Unigene18432_All	AP2-EREBP	AP2	-	show details
CL9712.Contig9_All	mTERF	mTERF	-	show details
CL1224.Contig5_All	FHA	FHA	-	show details
Unigene13874_All	NAC	NAM	-	show details
Unigene5708_All	AP2-EREBP	AP2	-	show details
Unigene1480_All	AP2-EREBP	AP2	-	show details
Unigene35473_All	MYB	Myb_DNA-binding	ARID,Response_reg,SNF2_N	show details
Unigene35473_All	G2-like	G2-like	Response_reg	show details
Unigene79082_All	CSD	CSD	-	show details
CL4219.Contig1_All	SRS	DUF702	-	show details
Unigene40143_All	AP2-EREBP	AP2	-	show details
CL13388.Contig13_All	ABI3VP1	B3	AP2,Auxin_resp	show details
CL8783.Contig5_All	SRS	DUF702	-	show details
CL9395.Contig5_All	MYB-related	Myb_DNA-binding	ARID,G2-like,Response_reg,SNF2_N,trihelix	show details
CL9395.Contig5_All	MYB	Myb_DNA-binding	ARID,Response_reg,SNF2_N	show details
CL7789.Contig2_All	AP2-EREBP	AP2	-	show details
Unigene9160_All	MYB-related	Myb_DNA-binding	ARID,G2-like,Response_reg,SNF2_N,trihelix	show details
Unigene9160_All	MYB	Myb_DNA-binding	ARID,Response_reg,SNF2_N	show details
CL12569.Contig15_All	C2C2-GATA	GATA	-	show details
CL1222.Contig16_All	bHLH	HLH	-	show details
Unigene98664_All	CSD	CSD	-	show details
Unigene34964_All	Zn-clus	Zn_clus	-	show details
Unigene120_All	EIL	EIN3	-	show details
Unigene98948_All	bZIP	bZIP_1,bZIP_2,bZIP_Maf	HLH	show details
Unigene44714_All	C2H2	zf-C2H2	PHD	show details
CL4606.Contig2_All	bHLH	HLH	-	show details
Unigene96_All	MYB	Myb_DNA-binding	ARID,Response_reg,SNF2_N	show details
Unigene96_All	G2-like	G2-like	Response_reg	show details
CL9569.Contig1_All	BSD	BSD	-	show details
CL12482.Contig2_All	mTERF	mTERF	-	show details
CL384.Contig7_All	WRKY	WRKY	-	show details
CL9059.Contig3_All	CPP	TCR	-	show details
Unigene87959_All	C3H	zf-CCCH	PHD,SNF2_N,zf-C2H2	show details
CL2560.Contig9_All	AP2-EREBP	AP2	-	show details
CL4398.Contig3_All	WRKY	WRKY	-	show details
Unigene97466_All	AP2-EREBP	AP2	-	show details
CL11909.Contig1_All	CAMTA	CG-1,IQ	-	show details
CL11909.Contig1_All	TIG	TIG	-	show details
CL13029.Contig2_All	ABI3VP1	B3	AP2,Auxin_resp	show details
CL2590.Contig14_All	E2F-DP	E2F_TDP	-	show details
CL13925.Contig9_All	GRAS	GRAS	-	show details
CL7764.Contig4_All	FAR1	FAR1	-	show details
CL7764.Contig4_All	WRKY	WRKY	-	show details
CL2560.Contig15_All	AP2-EREBP	AP2	-	show details
CL5823.Contig1_All	MADS	SRF-TF	-	show details
Unigene61136_All	C3H	zf-CCCH	PHD,SNF2_N,zf-C2H2	show details
CL2961.Contig2_All	Trihelix	trihelix	-	show details
Unigene15943_All	MADS	SRF-TF	-	show details
CL1224.Contig10_All	FHA	FHA	-	show details
CL3042.Contig14_All	C3H	zf-CCCH	PHD,SNF2_N,zf-C2H2	show details
Unigene114752_All	MADS	SRF-TF	-	show details
Unigene71919_All	MYB-related	Myb_DNA-binding	ARID,G2-like,Response_reg,SNF2_N,trihelix	show details
Unigene71919_All	MYB	Myb_DNA-binding	ARID,Response_reg,SNF2_N	show details
Unigene35412_All	MYB-related	Myb_DNA-binding	ARID,G2-like,Response_reg,SNF2_N,trihelix	show details
Unigene35412_All	MYB	Myb_DNA-binding	ARID,Response_reg,SNF2_N	show details
CL1951.Contig12_All	bHLH	HLH	-	show details
CL2487.Contig5_All	MYB-related	Myb_DNA-binding	ARID,G2-like,Response_reg,SNF2_N,trihelix	show details
CL2487.Contig5_All	MYB	Myb_DNA-binding	ARID,Response_reg,SNF2_N	show details
CL5606.Contig9_All	BSD	BSD	-	show details
CL2232.Contig7_All	MYB-related	Myb_DNA-binding	ARID,G2-like,Response_reg,SNF2_N,trihelix	show details
CL2232.Contig7_All	MYB	Myb_DNA-binding	ARID,Response_reg,SNF2_N	show details
CL270.Contig14_All	GRAS	GRAS	-	show details
CL13346.Contig2_All	PLATZ	PLATZ	-	show details
Unigene99333_All	MYB-related	Myb_DNA-binding	ARID,G2-like,Response_reg,SNF2_N,trihelix	show details
Unigene99333_All	MYB	Myb_DNA-binding	ARID,Response_reg,SNF2_N	show details
CL2498.Contig3_All	C2C2-GATA	GATA	-	show details
Unigene74924_All	HSF	HSF_DNA-bind	-	show details
Unigene82151_All	Zn-clus	Zn_clus	-	show details
Unigene35025_All	GRAS	GRAS	-	show details
CL11671.Contig2_All	LOB	DUF260	-	show details
Unigene5577_All	GRAS	GRAS	-	show details
CL9813.Contig2_All	C2H2	zf-C2H2	PHD	show details
CL194.Contig14_All	ARR-B	G2-like,Myb_DNA-binding,Response_reg	CCT	show details
CL9172.Contig2_All	Sigma70-like	Sigma70_r2,Sigma70_r3,Sigma70_r4	-	show details
Unigene28130_All	RWP-RK	RWP-RK	-	show details
CL13925.Contig8_All	GRAS	GRAS	-	show details
CL5836.Contig17_All	Alfin-like	Alfin-like	DDT,Homeobox,JmjC,JmjN	show details
CL673.Contig10_All	Trihelix	trihelix	-	show details
Unigene73175_All	MYB-related	Myb_DNA-binding	ARID,G2-like,Response_reg,SNF2_N,trihelix	show details
Unigene73175_All	MYB	Myb_DNA-binding	ARID,Response_reg,SNF2_N	show details
Unigene92444_All	C3H	zf-CCCH	PHD,SNF2_N,zf-C2H2	show details
CL6550.Contig4_All	MYB-related	Myb_DNA-binding	ARID,G2-like,Response_reg,SNF2_N,trihelix	show details
CL6550.Contig4_All	MYB	Myb_DNA-binding	ARID,Response_reg,SNF2_N	show details
CL5267.Contig5_All	WRKY	WRKY	-	show details
CL11554.Contig2_All	MYB	Myb_DNA-binding	ARID,Response_reg,SNF2_N	show details
CL11554.Contig2_All	Trihelix	trihelix	-	show details
Unigene7428_All	LIM	LIM	-	show details
Unigene82603_All	Zn-clus	Zn_clus	-	show details
CL1861.Contig5_All	AP2-EREBP	AP2	-	show details
CL2925.Contig1_All	Tify	tify	GATA	show details
CL1661.Contig1_All	MYB	Myb_DNA-binding	ARID,Response_reg,SNF2_N	show details
CL1661.Contig1_All	G2-like	G2-like	Response_reg	show details
CL4743.Contig4_All	C3H	zf-CCCH	PHD,SNF2_N,zf-C2H2	show details
CL11815.Contig2_All	Sigma70-like	Sigma70_r2,Sigma70_r3,Sigma70_r4	-	show details
CL1346.Contig3_All	ARF	Auxin_resp	-	show details
CL7601.Contig4_All	C2H2	zf-C2H2	PHD	show details
Unigene24736_All	ARF	Auxin_resp	-	show details
Unigene26432_All	bHLH	HLH	-	show details
CL665.Contig1_All	NAC	NAM	-	show details
CL6046.Contig1_All	C2H2	zf-C2H2	PHD	show details
Unigene39157_All	WRKY	WRKY	-	show details
CL226.Contig30_All	bHLH	HLH	-	show details
CL356.Contig5_All	MADS	SRF-TF	-	show details
CL12087.Contig2_All	LIM	LIM	-	show details
CL225.Contig24_All	ARR-B	G2-like,Myb_DNA-binding,Response_reg	CCT	show details
CL2310.Contig5_All	C2C2-GATA	GATA	-	show details
CL14176.Contig2_All	TUB	Tub	-	show details
Unigene14529_All	MYB	Myb_DNA-binding	ARID,Response_reg,SNF2_N	show details
Unigene14529_All	Trihelix	trihelix	-	show details
CL4885.Contig2_All	C3H	zf-CCCH	PHD,SNF2_N,zf-C2H2	show details
CL2590.Contig2_All	E2F-DP	E2F_TDP	-	show details
CL2130.Contig13_All	AP2-EREBP	AP2	-	show details
CL1998.Contig3_All	AP2-EREBP	AP2	-	show details
Unigene11550_All	GRAS	GRAS	-	show details
CL3167.Contig6_All	FHA	FHA	-	show details
CL9395.Contig4_All	MYB-related	Myb_DNA-binding	ARID,G2-like,Response_reg,SNF2_N,trihelix	show details
CL9395.Contig4_All	MYB	Myb_DNA-binding	ARID,Response_reg,SNF2_N	show details
CL6474.Contig3_All	GRAS	GRAS	-	show details
Unigene55668_All	C2C2-YABBY	YABBY	-	show details
CL1120.Contig1_All	bHLH	HLH	-	show details
CL3519.Contig5_All	NAC	NAM	-	show details
CL3365.Contig3_All	MYB	Myb_DNA-binding	ARID,Response_reg,SNF2_N	show details
CL3365.Contig3_All	G2-like	G2-like	Response_reg	show details
CL13116.Contig1_All	bHLH	HLH	-	show details
Unigene60910_All	C2C2-GATA	GATA	-	show details
CL6550.Contig10_All	MYB-related	Myb_DNA-binding	ARID,G2-like,Response_reg,SNF2_N,trihelix	show details
CL6550.Contig10_All	MYB	Myb_DNA-binding	ARID,Response_reg,SNF2_N	show details
CL1735.Contig4_All	MYB-related	Myb_DNA-binding	ARID,G2-like,Response_reg,SNF2_N,trihelix	show details
CL1735.Contig4_All	MYB	Myb_DNA-binding	ARID,Response_reg,SNF2_N	show details
Unigene15516_All	Trihelix	trihelix	-	show details
Unigene17652_All	MYB-related	Myb_DNA-binding	ARID,G2-like,Response_reg,SNF2_N,trihelix	show details
Unigene17652_All	MYB	Myb_DNA-binding	ARID,Response_reg,SNF2_N	show details
Unigene23123_All	bHLH	HLH	-	show details
Unigene24986_All	MYB-related	Myb_DNA-binding	ARID,G2-like,Response_reg,SNF2_N,trihelix	show details
Unigene24986_All	MYB	Myb_DNA-binding	ARID,Response_reg,SNF2_N	show details
CL8058.Contig4_All	mTERF	mTERF	-	show details
CL3365.Contig4_All	MYB	Myb_DNA-binding	ARID,Response_reg,SNF2_N	show details
CL3365.Contig4_All	G2-like	G2-like	Response_reg	show details
Unigene13544_All	CPP	TCR	-	show details
Unigene101825_All	Zn-clus	Zn_clus	-	show details
CL1865.Contig1_All	bHLH	HLH	-	show details
Unigene24732_All	ARF	Auxin_resp	-	show details
CL14074.Contig5_All	PLATZ	PLATZ	-	show details
CL3708.Contig38_All	MYB-related	Myb_DNA-binding	ARID,G2-like,Response_reg,SNF2_N,trihelix	show details
CL3708.Contig38_All	MYB	Myb_DNA-binding	ARID,Response_reg,SNF2_N	show details
CL5606.Contig4_All	BSD	BSD	-	show details
Unigene9754_All	LIM	LIM	-	show details
CL4606.Contig1_All	bHLH	HLH	-	show details
Unigene32839_All	AP2-EREBP	AP2	-	show details
CL1224.Contig9_All	FHA	FHA	-	show details
CL12429.Contig3_All	MYB-related	Myb_DNA-binding	ARID,G2-like,Response_reg,SNF2_N,trihelix	show details
CL12429.Contig3_All	MYB	Myb_DNA-binding	ARID,Response_reg,SNF2_N	show details
Unigene38987_All	AP2-EREBP	AP2	-	show details
Unigene95836_All	LOB	DUF260	-	show details
CL4448.Contig1_All	WRKY	WRKY	-	show details
CL2232.Contig6_All	MYB-related	Myb_DNA-binding	ARID,G2-like,Response_reg,SNF2_N,trihelix	show details
CL2232.Contig6_All	MYB	Myb_DNA-binding	ARID,Response_reg,SNF2_N	show details
CL6502.Contig5_All	SBP	SBP	-	show details
CL4885.Contig1_All	C3H	zf-CCCH	PHD,SNF2_N,zf-C2H2	show details
CL4400.Contig2_All	AP2-EREBP	AP2	-	show details
CL5705.Contig2_All	bHLH	HLH	-	show details
CL2101.Contig6_All	WRKY	WRKY	-	show details
CL687.Contig7_All	MYB-related	Myb_DNA-binding	ARID,G2-like,Response_reg,SNF2_N,trihelix	show details
CL687.Contig7_All	MYB	Myb_DNA-binding	ARID,Response_reg,SNF2_N	show details
CL4818.Contig2_All	C2C2-GATA	GATA	-	show details
Unigene18667_All	C2C2-GATA	GATA	-	show details
Unigene60184_All	C3H	zf-CCCH	PHD,SNF2_N,zf-C2H2	show details
CL13925.Contig4_All	GRAS	GRAS	-	show details
CL8649.Contig1_All	MYB-related	Myb_DNA-binding	ARID,G2-like,Response_reg,SNF2_N,trihelix	show details
CL8649.Contig1_All	MYB	Myb_DNA-binding	ARID,Response_reg,SNF2_N	show details
CL440.Contig1_All	C3H	zf-CCCH	PHD,SNF2_N,zf-C2H2	show details
Unigene76199_All	C2H2	zf-C2H2	PHD	show details
Unigene18666_All	C2C2-GATA	GATA	-	show details
Unigene21704_All	WRKY	WRKY	-	show details
CL12429.Contig13_All	MYB-related	Myb_DNA-binding	ARID,G2-like,Response_reg,SNF2_N,trihelix	show details
CL12429.Contig13_All	MYB	Myb_DNA-binding	ARID,Response_reg,SNF2_N	show details
Unigene91242_All	TUB	Tub	-	show details
Unigene15442_All	BES1	DUF822	-	show details
CL10657.Contig3_All	AP2-EREBP	AP2	-	show details
Unigene24729_All	ARF	Auxin_resp	-	show details
CL1818.Contig5_All	MYB	Myb_DNA-binding	ARID,Response_reg,SNF2_N	show details
CL1818.Contig5_All	G2-like	G2-like	Response_reg	show details
Unigene14475_All	MYB-related	Myb_DNA-binding	ARID,G2-like,Response_reg,SNF2_N,trihelix	show details
Unigene14475_All	MYB	Myb_DNA-binding	ARID,Response_reg,SNF2_N	show details
Unigene86213_All	C2H2	zf-C2H2	PHD	show details
Unigene628_All	NAC	NAM	-	show details
CL2590.Contig6_All	E2F-DP	E2F_TDP	-	show details
CL7601.Contig6_All	C2H2	zf-C2H2	PHD	show details
CL1044.Contig3_All	Trihelix	trihelix	-	show details
Unigene28264_All	C3H	zf-CCCH	PHD,SNF2_N,zf-C2H2	show details
CL1480.Contig3_All	NAC	NAM	-	show details
CL1482.Contig1_All	ARF	Auxin_resp	-	show details
Unigene114196_All	Zn-clus	Zn_clus	-	show details
Unigene36191_All	PLATZ	PLATZ	-	show details
CL6082.Contig2_All	ARR-B	G2-like,Myb_DNA-binding,Response_reg	CCT	show details
CL4419.Contig1_All	HSF	HSF_DNA-bind	-	show details
Unigene39159_All	Tify	tify	GATA	show details
CL5342.Contig2_All	bHLH	HLH	-	show details
CL2126.Contig1_All	Tify	tify	GATA	show details
CL7045.Contig4_All	C3H	zf-CCCH	PHD,SNF2_N,zf-C2H2	show details
CL666.Contig3_All	Trihelix	trihelix	-	show details
CL7067.Contig1_All	AP2-EREBP	AP2	-	show details
Unigene65953_All	HSF	HSF_DNA-bind	-	show details
CL14176.Contig3_All	TUB	Tub	-	show details
CL9059.Contig2_All	CPP	TCR	-	show details
CL13670.Contig22_All	NAC	NAM	-	show details
CL3042.Contig5_All	C3H	zf-CCCH	PHD,SNF2_N,zf-C2H2	show details
CL2651.Contig1_All	NAC	NAM	-	show details
CL2569.Contig3_All	GRAS	GRAS	-	show details
CL225.Contig13_All	MYB	Myb_DNA-binding	ARID,Response_reg,SNF2_N	show details
CL225.Contig13_All	G2-like	G2-like	Response_reg	show details
CL764.Contig4_All	C2H2	zf-C2H2	PHD	show details
Unigene8941_All	GRAS	GRAS	-	show details
CL1817.Contig5_All	bHLH	HLH	-	show details
CL13670.Contig8_All	NAC	NAM	-	show details
Unigene11332_All	zf-HD	ZF-HD_dimer	-	show details
CL5600.Contig3_All	C2H2	zf-C2H2	PHD	show details
CL2023.Contig2_All	MYB-related	Myb_DNA-binding	ARID,G2-like,Response_reg,SNF2_N,trihelix	show details
CL2023.Contig2_All	MYB	Myb_DNA-binding	ARID,Response_reg,SNF2_N	show details
CL2901.Contig7_All	C3H	zf-CCCH	PHD,SNF2_N,zf-C2H2	show details
CL1515.Contig6_All	VARL	VARL	-	show details
CL270.Contig20_All	GRAS	GRAS	-	show details
CL12429.Contig5_All	MYB-related	Myb_DNA-binding	ARID,G2-like,Response_reg,SNF2_N,trihelix	show details
CL12429.Contig5_All	MYB	Myb_DNA-binding	ARID,Response_reg,SNF2_N	show details
CL7438.Contig1_All	Trihelix	trihelix	-	show details
CL593.Contig5_All	bHLH	HLH	-	show details
CL6401.Contig3_All	WRKY	WRKY	-	show details
Unigene32449_All	MYB-related	Myb_DNA-binding	ARID,G2-like,Response_reg,SNF2_N,trihelix	show details
Unigene32449_All	MYB	Myb_DNA-binding	ARID,Response_reg,SNF2_N	show details
CL10692.Contig2_All	ARF	Auxin_resp	-	show details
CL3485.Contig1_All	MYB-related	Myb_DNA-binding	ARID,G2-like,Response_reg,SNF2_N,trihelix	show details
CL3485.Contig1_All	MYB	Myb_DNA-binding	ARID,Response_reg,SNF2_N	show details
CL2598.Contig2_All	MYB	Myb_DNA-binding	ARID,Response_reg,SNF2_N	show details
CL2598.Contig2_All	G2-like	G2-like	Response_reg	show details
Unigene13198_All	AP2-EREBP	AP2	-	show details
CL5836.Contig5_All	Alfin-like	Alfin-like	DDT,Homeobox,JmjC,JmjN	show details
Unigene6854_All	MYB-related	Myb_DNA-binding	ARID,G2-like,Response_reg,SNF2_N,trihelix	show details
Unigene6854_All	MYB	Myb_DNA-binding	ARID,Response_reg,SNF2_N	show details
CL1398.Contig2_All	MYB-related	Myb_DNA-binding	ARID,G2-like,Response_reg,SNF2_N,trihelix	show details
CL1398.Contig2_All	MYB	Myb_DNA-binding	ARID,Response_reg,SNF2_N	show details
CL3126.Contig1_All	MYB-related	Myb_DNA-binding	ARID,G2-like,Response_reg,SNF2_N,trihelix	show details
CL3126.Contig1_All	MYB	Myb_DNA-binding	ARID,Response_reg,SNF2_N	show details
Unigene24992_All	MYB-related	Myb_DNA-binding	ARID,G2-like,Response_reg,SNF2_N,trihelix	show details
Unigene24992_All	MYB	Myb_DNA-binding	ARID,Response_reg,SNF2_N	show details
Unigene87132_All	bZIP	bZIP_1,bZIP_2,bZIP_Maf	HLH	show details
CL4606.Contig3_All	bHLH	HLH	-	show details
CL1203.Contig2_All	Alfin-like	Alfin-like	DDT,Homeobox,JmjC,JmjN	show details
Unigene21970_All	MYB-related	Myb_DNA-binding	ARID,G2-like,Response_reg,SNF2_N,trihelix	show details
Unigene21970_All	MYB	Myb_DNA-binding	ARID,Response_reg,SNF2_N	show details
CL270.Contig21_All	GRAS	GRAS	-	show details
CL226.Contig18_All	bHLH	HLH	-	show details
CL2560.Contig26_All	AP2-EREBP	AP2	-	show details
CL12507.Contig3_All	BBR/BPC	GAGA_bind	-	show details
CL2681.Contig3_All	PLATZ	PLATZ	-	show details
CL4780.Contig1_All	C3H	zf-CCCH	PHD,SNF2_N,zf-C2H2	show details
CL2972.Contig4_All	MYB-related	Myb_DNA-binding	ARID,G2-like,Response_reg,SNF2_N,trihelix	show details
CL2972.Contig4_All	MYB	Myb_DNA-binding	ARID,Response_reg,SNF2_N	show details
CL43.Contig4_All	TUB	Tub	-	show details
CL2778.Contig13_All	ARR-B	G2-like,Myb_DNA-binding,Response_reg	CCT	show details
CL10150.Contig1_All	FHA	FHA	-	show details
CL13739.Contig11_All	ARF	Auxin_resp	-	show details
CL694.Contig3_All	C2C2-CO-like	CCT,zf-B_box	GATA,PLATZ	show details
Unigene71416_All	C2H2	zf-C2H2	PHD	show details
Unigene119_All	EIL	EIN3	-	show details
CL8619.Contig4_All	NAC	NAM	-	show details
Unigene4669_All	Trihelix	trihelix	-	show details
CL6649.Contig1_All	GeBP	DUF573	-	show details
CL767.Contig2_All	WRKY	WRKY	-	show details
CL6738.Contig6_All	C2C2-GATA	GATA	-	show details
CL2681.Contig11_All	PLATZ	PLATZ	-	show details
CL10920.Contig1_All	PLATZ	PLATZ	-	show details
Unigene35711_All	WRKY	WRKY	-	show details
Unigene41683_All	bHLH	HLH	-	show details
CL6602.Contig1_All	AP2-EREBP	AP2	-	show details
Unigene48418_All	Zn-clus	Zn_clus	-	show details
Unigene28527_All	bHLH	HLH	-	show details
Unigene40102_All	LOB	DUF260	-	show details
CL1222.Contig9_All	bHLH	HLH	-	show details
CL12025.Contig2_All	LIM	LIM	-	show details
Unigene31818_All	C2H2	zf-C2H2	PHD	show details
CL12569.Contig1_All	Tify	tify	GATA	show details
Unigene1322_All	Alfin-like	Alfin-like	DDT,Homeobox,JmjC,JmjN	show details
CL440.Contig2_All	C3H	zf-CCCH	PHD,SNF2_N,zf-C2H2	show details
Unigene12507_All	MYB-related	Myb_DNA-binding	ARID,G2-like,Response_reg,SNF2_N,trihelix	show details
Unigene12507_All	MYB	Myb_DNA-binding	ARID,Response_reg,SNF2_N	show details
CL1346.Contig2_All	ARF	Auxin_resp	-	show details
CL226.Contig29_All	bHLH	HLH	-	show details
Unigene14477_All	MYB-related	Myb_DNA-binding	ARID,G2-like,Response_reg,SNF2_N,trihelix	show details
Unigene14477_All	MYB	Myb_DNA-binding	ARID,Response_reg,SNF2_N	show details
CL2258.Contig3_All	SBP	SBP	-	show details
CL3579.Contig5_All	MYB-related	Myb_DNA-binding	ARID,G2-like,Response_reg,SNF2_N,trihelix	show details
CL3579.Contig5_All	MYB	Myb_DNA-binding	ARID,Response_reg,SNF2_N	show details
CL14140.Contig3_All	NAC	NAM	-	show details
CL9284.Contig3_All	bHLH	HLH	-	show details
Unigene79029_All	C2H2	zf-C2H2	PHD	show details
CL2091.Contig2_All	C2H2	zf-C2H2	PHD	show details
CL4469.Contig2_All	bHLH	HLH	-	show details
Unigene23184_All	Alfin-like	Alfin-like	DDT,Homeobox,JmjC,JmjN	show details
CL3271.Contig7_All	MYB-related	Myb_DNA-binding	ARID,G2-like,Response_reg,SNF2_N,trihelix	show details
CL3271.Contig7_All	MYB	Myb_DNA-binding	ARID,Response_reg,SNF2_N	show details
CL4526.Contig3_All	Trihelix	trihelix	-	show details
CL548.Contig4_All	ARF	Auxin_resp	-	show details
CL2487.Contig1_All	MYB-related	Myb_DNA-binding	ARID,G2-like,Response_reg,SNF2_N,trihelix	show details
CL2487.Contig1_All	MYB	Myb_DNA-binding	ARID,Response_reg,SNF2_N	show details
CL2098.Contig2_All	PLATZ	PLATZ	-	show details
CL2130.Contig16_All	AP2-EREBP	AP2	-	show details
CL2361.Contig12_All	bHLH	HLH	-	show details
CL4526.Contig2_All	Trihelix	trihelix	-	show details
CL11545.Contig1_All	MYB-related	Myb_DNA-binding	ARID,G2-like,Response_reg,SNF2_N,trihelix	show details
CL11545.Contig1_All	MYB	Myb_DNA-binding	ARID,Response_reg,SNF2_N	show details
CL548.Contig3_All	ARF	Auxin_resp	-	show details
CL1817.Contig3_All	bHLH	HLH	-	show details
Unigene39505_All	Alfin-like	Alfin-like	DDT,Homeobox,JmjC,JmjN	show details
Unigene29564_All	C3H	zf-CCCH	PHD,SNF2_N,zf-C2H2	show details
CL3167.Contig13_All	FHA	FHA	-	show details
CL13925.Contig7_All	GRAS	GRAS	-	show details
CL6502.Contig1_All	SBP	SBP	-	show details
CL3083.Contig3_All	PLATZ	PLATZ	-	show details
CL2901.Contig2_All	C3H	zf-CCCH	PHD,SNF2_N,zf-C2H2	show details
CL673.Contig12_All	Trihelix	trihelix	-	show details
Unigene33377_All	MYB-related	Myb_DNA-binding	ARID,G2-like,Response_reg,SNF2_N,trihelix	show details
Unigene33377_All	MYB	Myb_DNA-binding	ARID,Response_reg,SNF2_N	show details
CL2191.Contig10_All	C2C2-CO-like	CCT,zf-B_box	GATA,PLATZ	show details
CL270.Contig10_All	GRAS	GRAS	-	show details
CL384.Contig6_All	WRKY	WRKY	-	show details
CL8371.Contig2_All	AP2-EREBP	AP2	-	show details
Unigene12012_All	ABI3VP1	B3	AP2,Auxin_resp	show details
CL2566.Contig1_All	HSF	HSF_DNA-bind	-	show details
CL1549.Contig2_All	C2H2	zf-C2H2	PHD	show details
Unigene28647_All	C2C2-GATA	GATA	-	show details
CL2542.Contig2_All	MYB-related	Myb_DNA-binding	ARID,G2-like,Response_reg,SNF2_N,trihelix	show details
CL2542.Contig2_All	MYB	Myb_DNA-binding	ARID,Response_reg,SNF2_N	show details
CL1545.Contig1_All	MYB-related	Myb_DNA-binding	ARID,G2-like,Response_reg,SNF2_N,trihelix	show details
CL1545.Contig1_All	MYB	Myb_DNA-binding	ARID,Response_reg,SNF2_N	show details
Unigene24723_All	ARF	Auxin_resp	-	show details
CL1203.Contig11_All	Alfin-like	Alfin-like	DDT,Homeobox,JmjC,JmjN	show details
Unigene99064_All	AP2-EREBP	AP2	-	show details
CL7764.Contig7_All	WRKY	WRKY	-	show details
CL12536.Contig2_All	MYB-related	Myb_DNA-binding	ARID,G2-like,Response_reg,SNF2_N,trihelix	show details
CL12536.Contig2_All	MYB	Myb_DNA-binding	ARID,Response_reg,SNF2_N	show details
Unigene15522_All	AP2-EREBP	AP2	-	show details
CL4841.Contig9_All	C2C2-Dof	zf-Dof	-	show details
CL1893.Contig5_All	CAMTA	CG-1,IQ	-	show details
CL1913.Contig12_All	TCP	TCP	-	show details
CL2132.Contig3_All	C3H	zf-CCCH	PHD,SNF2_N,zf-C2H2	show details
Unigene24993_All	MYB-related	Myb_DNA-binding	ARID,G2-like,Response_reg,SNF2_N,trihelix	show details
Unigene24993_All	MYB	Myb_DNA-binding	ARID,Response_reg,SNF2_N	show details
CL13116.Contig2_All	bHLH	HLH	-	show details
CL2371.Contig16_All	bZIP	bZIP_1,bZIP_2,bZIP_Maf	HLH	show details
CL402.Contig7_All	C3H	zf-CCCH	PHD,SNF2_N,zf-C2H2	show details
CL194.Contig16_All	MYB	Myb_DNA-binding	ARID,Response_reg,SNF2_N	show details
CL194.Contig16_All	G2-like	G2-like	Response_reg	show details
Unigene10062_All	GRAS	GRAS	-	show details
Unigene103381_All	Zn-clus	Zn_clus	-	show details
Unigene71746_All	RWP-RK	RWP-RK	-	show details
Unigene28270_All	C3H	zf-CCCH	PHD,SNF2_N,zf-C2H2	show details
Unigene87713_All	C2H2	zf-C2H2	PHD	show details
Unigene85386_All	C2H2	zf-C2H2	PHD	show details
CL1861.Contig9_All	AP2-EREBP	AP2	-	show details
Unigene18356_All	LIM	LIM	-	show details
Unigene34029_All	FHA	FHA	-	show details
Unigene231_All	C2C2-Dof	zf-Dof	-	show details
CL6194.Contig3_All	C2H2	zf-C2H2	PHD	show details
Unigene35515_All	CPP	TCR	-	show details
CL800.Contig3_All	SBP	SBP	-	show details
Unigene62265_All	C2H2	zf-C2H2	PHD	show details
Unigene113193_All	Zn-clus	Zn_clus	-	show details
CL12429.Contig11_All	MYB-related	Myb_DNA-binding	ARID,G2-like,Response_reg,SNF2_N,trihelix	show details
CL12429.Contig11_All	MYB	Myb_DNA-binding	ARID,Response_reg,SNF2_N	show details
CL14074.Contig3_All	PLATZ	PLATZ	-	show details
CL5705.Contig3_All	bHLH	HLH	-	show details
CL1393.Contig2_All	C3H	zf-CCCH	PHD,SNF2_N,zf-C2H2	show details
CL1224.Contig11_All	FHA	FHA	-	show details
CL12204.Contig6_All	RWP-RK	RWP-RK	-	show details
CL9712.Contig5_All	mTERF	mTERF	-	show details
CL12608.Contig2_All	LOB	DUF260	-	show details
Unigene18241_All	HRT	HRT	-	show details
CL2081.Contig5_All	MYB-related	Myb_DNA-binding	ARID,G2-like,Response_reg,SNF2_N,trihelix	show details
CL2081.Contig5_All	MYB	Myb_DNA-binding	ARID,Response_reg,SNF2_N	show details
Unigene40129_All	MYB	Myb_DNA-binding	ARID,Response_reg,SNF2_N	show details
Unigene40129_All	G2-like	G2-like	Response_reg	show details
CL3032.Contig3_All	C3H	zf-CCCH	PHD,SNF2_N,zf-C2H2	show details
CL283.Contig2_All	Trihelix	trihelix	-	show details
CL6351.Contig1_All	GRAS	GRAS	-	show details
Unigene67870_All	NAC	NAM	-	show details
CL1515.Contig7_All	VARL	VARL	-	show details
CL11961.Contig2_All	BBR/BPC	GAGA_bind	-	show details
CL6571.Contig3_All	C3H	zf-CCCH	PHD,SNF2_N,zf-C2H2	show details
CL548.Contig2_All	ARF	Auxin_resp	-	show details
CL12072.Contig1_All	NAC	NAM	-	show details
CL4743.Contig11_All	C3H	zf-CCCH	PHD,SNF2_N,zf-C2H2	show details
Unigene32601_All	TCP	TCP	-	show details
CL8085.Contig2_All	NAC	NAM	-	show details
CL2590.Contig8_All	E2F-DP	E2F_TDP	-	show details
CL10900.Contig2_All	C2H2	zf-C2H2	PHD	show details
CL2778.Contig8_All	G2-like	G2-like	Response_reg	show details
CL4398.Contig2_All	WRKY	WRKY	-	show details
CL3538.Contig4_All	bHLH	HLH	-	show details
CL6054.Contig3_All	C3H	zf-CCCH	PHD,SNF2_N,zf-C2H2	show details
Unigene39425_All	SBP	SBP	-	show details
CL11909.Contig4_All	TIG	TIG	-	show details
Unigene18605_All	MYB-related	Myb_DNA-binding	ARID,G2-like,Response_reg,SNF2_N,trihelix	show details
Unigene18605_All	MYB	Myb_DNA-binding	ARID,Response_reg,SNF2_N	show details
Unigene7126_All	Alfin-like	Alfin-like	DDT,Homeobox,JmjC,JmjN	show details
CL9285.Contig2_All	C3H	zf-CCCH	PHD,SNF2_N,zf-C2H2	show details
CL12087.Contig1_All	LIM	LIM	-	show details
CL764.Contig11_All	C2H2	zf-C2H2	PHD	show details
CL2778.Contig14_All	ARR-B	G2-like,Myb_DNA-binding,Response_reg	CCT	show details
CL13388.Contig5_All	ABI3VP1	B3	AP2,Auxin_resp	show details
Unigene31374_All	Alfin-like	Alfin-like	DDT,Homeobox,JmjC,JmjN	show details
Unigene97895_All	Zn-clus	Zn_clus	-	show details
CL2617.Contig5_All	C3H	zf-CCCH	PHD,SNF2_N,zf-C2H2	show details
CL5237.Contig1_All	C2C2-GATA	GATA	-	show details
CL225.Contig3_All	ARR-B	G2-like,Myb_DNA-binding,Response_reg	CCT	show details
CL11749.Contig2_All	C2C2-Dof	zf-Dof	-	show details
CL1084.Contig2_All	WRKY	WRKY	-	show details
CL2841.Contig4_All	MYB	Myb_DNA-binding	ARID,Response_reg,SNF2_N	show details
CL2841.Contig4_All	G2-like	G2-like	Response_reg	show details
Unigene18579_All	bHLH	HLH	-	show details
CL2841.Contig5_All	MYB	Myb_DNA-binding	ARID,Response_reg,SNF2_N	show details
CL2841.Contig5_All	G2-like	G2-like	Response_reg	show details
CL12381.Contig1_All	MYB-related	Myb_DNA-binding	ARID,G2-like,Response_reg,SNF2_N,trihelix	show details
CL12381.Contig1_All	MYB	Myb_DNA-binding	ARID,Response_reg,SNF2_N	show details
CL194.Contig5_All	ARR-B	G2-like,Myb_DNA-binding,Response_reg	CCT	show details
CL4606.Contig4_All	bHLH	HLH	-	show details
Unigene14630_All	ARF	Auxin_resp	-	show details
CL2101.Contig10_All	WRKY	WRKY	-	show details
CL1849.Contig2_All	bHLH	HLH	-	show details
CL14.Contig5_All	C2C2-GATA	GATA	-	show details
CL1203.Contig4_All	Alfin-like	Alfin-like	DDT,Homeobox,JmjC,JmjN	show details
CL4400.Contig7_All	AP2-EREBP	AP2	-	show details
CL1556.Contig6_All	C2C2-Dof	zf-Dof	-	show details
CL10150.Contig3_All	FHA	FHA	-	show details
CL2892.Contig5_All	C3H	zf-CCCH	PHD,SNF2_N,zf-C2H2	show details
Unigene15567_All	bHLH	HLH	-	show details
CL1761.Contig1_All	MYB-related	Myb_DNA-binding	ARID,G2-like,Response_reg,SNF2_N,trihelix	show details
CL1761.Contig1_All	MYB	Myb_DNA-binding	ARID,Response_reg,SNF2_N	show details
Unigene104718_All	mTERF	mTERF	-	show details
CL2132.Contig8_All	C3H	zf-CCCH	PHD,SNF2_N,zf-C2H2	show details
CL6351.Contig2_All	GRAS	GRAS	-	show details
CL11308.Contig2_All	bHLH	HLH	-	show details
CL8164.Contig2_All	PBF-2-like	Whirly	-	show details
CL356.Contig3_All	MADS	SRF-TF	-	show details
Unigene94743_All	MYB-related	Myb_DNA-binding	ARID,G2-like,Response_reg,SNF2_N,trihelix	show details
Unigene94743_All	MYB	Myb_DNA-binding	ARID,Response_reg,SNF2_N	show details
CL2287.Contig1_All	WRKY	WRKY	-	show details
CL8844.Contig1_All	NOZZLE	NOZZLE_Angio	-	show details
CL2615.Contig2_All	MYB	Myb_DNA-binding	ARID,Response_reg,SNF2_N	show details
CL2615.Contig2_All	Trihelix	trihelix	-	show details
Unigene26099_All	TUB	Tub	-	show details
CL1861.Contig4_All	AP2-EREBP	AP2	-	show details
Unigene99334_All	MYB-related	Myb_DNA-binding	ARID,G2-like,Response_reg,SNF2_N,trihelix	show details
Unigene99334_All	MYB	Myb_DNA-binding	ARID,Response_reg,SNF2_N	show details
CL4071.Contig1_All	FHA	FHA	-	show details
CL7764.Contig1_All	FAR1	FAR1	-	show details
CL7764.Contig1_All	WRKY	WRKY	-	show details
CL1203.Contig22_All	Alfin-like	Alfin-like	DDT,Homeobox,JmjC,JmjN	show details
CL7002.Contig4_All	C2H2	zf-C2H2	PHD	show details
Unigene23576_All	TUB	Tub	-	show details
CL2179.Contig1_All	WRKY	WRKY	-	show details
CL5584.Contig4_All	TCP	TCP	-	show details
CL3042.Contig9_All	C3H	zf-CCCH	PHD,SNF2_N,zf-C2H2	show details
CL6550.Contig11_All	MYB-related	Myb_DNA-binding	ARID,G2-like,Response_reg,SNF2_N,trihelix	show details
CL6550.Contig11_All	MYB	Myb_DNA-binding	ARID,Response_reg,SNF2_N	show details
CL6372.Contig24_All	bZIP	bZIP_1,bZIP_2,bZIP_Maf	HLH	show details
CL11545.Contig2_All	MYB-related	Myb_DNA-binding	ARID,G2-like,Response_reg,SNF2_N,trihelix	show details
CL11545.Contig2_All	MYB	Myb_DNA-binding	ARID,Response_reg,SNF2_N	show details
Unigene19189_All	MYB-related	Myb_DNA-binding	ARID,G2-like,Response_reg,SNF2_N,trihelix	show details
Unigene19189_All	MYB	Myb_DNA-binding	ARID,Response_reg,SNF2_N	show details
CL1613.Contig1_All	CPP	TCR	-	show details
CL673.Contig8_All	Trihelix	trihelix	-	show details
CL10062.Contig2_All	mTERF	mTERF	-	show details
CL12429.Contig4_All	MYB-related	Myb_DNA-binding	ARID,G2-like,Response_reg,SNF2_N,trihelix	show details
CL12429.Contig4_All	MYB	Myb_DNA-binding	ARID,Response_reg,SNF2_N	show details
CL8922.Contig1_All	HSF	HSF_DNA-bind	-	show details
CL12531.Contig7_All	DBP	DNC,PP2C	-	show details
Unigene6288_All	ABI3VP1	B3	AP2,Auxin_resp	show details
CL2590.Contig35_All	E2F-DP	E2F_TDP	-	show details
CL9647.Contig1_All	FHA	FHA	-	show details
CL4126.Contig5_All	GRAS	GRAS	-	show details
Unigene132_All	TUB	Tub	-	show details
CL13902.Contig4_All	ARF	Auxin_resp	-	show details
CL3968.Contig3_All	C3H	zf-CCCH	PHD,SNF2_N,zf-C2H2	show details
CL2081.Contig2_All	MYB-related	Myb_DNA-binding	ARID,G2-like,Response_reg,SNF2_N,trihelix	show details
CL2081.Contig2_All	MYB	Myb_DNA-binding	ARID,Response_reg,SNF2_N	show details
CL3042.Contig7_All	C3H	zf-CCCH	PHD,SNF2_N,zf-C2H2	show details
Unigene87830_All	C2C2-GATA	GATA	-	show details
CL8058.Contig2_All	mTERF	mTERF	-	show details
Unigene77110_All	LIM	LIM	-	show details
Unigene75080_All	HSF	HSF_DNA-bind	-	show details
CL12507.Contig1_All	BBR/BPC	GAGA_bind	-	show details
CL6372.Contig18_All	bZIP	bZIP_1,bZIP_2,bZIP_Maf	HLH	show details
Unigene21788_All	mTERF	mTERF	-	show details
Unigene23935_All	MYB-related	Myb_DNA-binding	ARID,G2-like,Response_reg,SNF2_N,trihelix	show details
Unigene23935_All	MYB	Myb_DNA-binding	ARID,Response_reg,SNF2_N	show details
Unigene94497_All	MADS	SRF-TF	-	show details
CL225.Contig18_All	ARR-B	G2-like,Myb_DNA-binding,Response_reg	CCT	show details
CL2590.Contig28_All	E2F-DP	E2F_TDP	-	show details
Unigene82212_All	MYB-related	Myb_DNA-binding	ARID,G2-like,Response_reg,SNF2_N,trihelix	show details
Unigene82212_All	MYB	Myb_DNA-binding	ARID,Response_reg,SNF2_N	show details
Unigene26048_All	C2C2-GATA	GATA	-	show details
Unigene97063_All	Zn-clus	Zn_clus	-	show details
Unigene11924_All	C3H	zf-CCCH	PHD,SNF2_N,zf-C2H2	show details
CL13670.Contig17_All	NAC	NAM	-	show details
CL707.Contig1_All	bZIP	bZIP_1,bZIP_2,bZIP_Maf	HLH	show details
Unigene956_All	BES1	DUF822	-	show details
Unigene14535_All	MYB	Myb_DNA-binding	ARID,Response_reg,SNF2_N	show details
Unigene14535_All	Trihelix	trihelix	-	show details
CL8319.Contig2_All	bHLH	HLH	-	show details
CL687.Contig6_All	MYB-related	Myb_DNA-binding	ARID,G2-like,Response_reg,SNF2_N,trihelix	show details
CL687.Contig6_All	MYB	Myb_DNA-binding	ARID,Response_reg,SNF2_N	show details
CL1385.Contig5_All	GRAS	GRAS	-	show details
CL226.Contig22_All	bHLH	HLH	-	show details
CL3365.Contig2_All	MYB	Myb_DNA-binding	ARID,Response_reg,SNF2_N	show details
CL3365.Contig2_All	G2-like	G2-like	Response_reg	show details
CL3174.Contig3_All	Alfin-like	Alfin-like	DDT,Homeobox,JmjC,JmjN	show details
CL94.Contig6_All	TUB	Tub	-	show details
Unigene28870_All	C3H	zf-CCCH	PHD,SNF2_N,zf-C2H2	show details
Unigene596_All	CSD	CSD	-	show details
Unigene44865_All	CPP	TCR	-	show details
CL7685.Contig4_All	MYB	Myb_DNA-binding	ARID,Response_reg,SNF2_N	show details
CL7685.Contig4_All	G2-like	G2-like	Response_reg	show details
Unigene18120_All	ABI3VP1	B3	AP2,Auxin_resp	show details
Unigene36439_All	WRKY	WRKY	-	show details
CL1482.Contig5_All	ARF	Auxin_resp	-	show details
Unigene39434_All	BBR/BPC	GAGA_bind	-	show details
CL12972.Contig2_All	C2H2	zf-C2H2	PHD	show details
CL9285.Contig3_All	C3H	zf-CCCH	PHD,SNF2_N,zf-C2H2	show details
CL9712.Contig6_All	mTERF	mTERF	-	show details
CL14.Contig3_All	C2C2-GATA	GATA	-	show details
Unigene102917_All	Alfin-like	Alfin-like	DDT,Homeobox,JmjC,JmjN	show details
CL1807.Contig2_All	C2H2	zf-C2H2	PHD	show details
Unigene11504_All	ABI3VP1	B3	AP2,Auxin_resp	show details
CL12531.Contig10_All	DBP	DNC,PP2C	-	show details
Unigene19011_All	ABI3VP1	B3	AP2,Auxin_resp	show details
CL14.Contig6_All	C2C2-GATA	GATA	-	show details
CL9813.Contig6_All	C2H2	zf-C2H2	PHD	show details
CL2560.Contig12_All	AP2-EREBP	AP2	-	show details
Unigene22008_All	C2C2-Dof	zf-Dof	-	show details
CL11252.Contig1_All	C2H2	zf-C2H2	PHD	show details
CL12025.Contig3_All	LIM	LIM	-	show details
Unigene7908_All	MYB-related	Myb_DNA-binding	ARID,G2-like,Response_reg,SNF2_N,trihelix	show details
Unigene7908_All	MYB	Myb_DNA-binding	ARID,Response_reg,SNF2_N	show details
CL1203.Contig16_All	Alfin-like	Alfin-like	DDT,Homeobox,JmjC,JmjN	show details
CL5705.Contig5_All	bHLH	HLH	-	show details
CL12465.Contig1_All	bHLH	HLH	-	show details
Unigene18786_All	C2H2	zf-C2H2	PHD	show details
CL5267.Contig8_All	WRKY	WRKY	-	show details
CL13029.Contig1_All	ABI3VP1	B3	AP2,Auxin_resp	show details
CL225.Contig10_All	ARR-B	G2-like,Myb_DNA-binding,Response_reg	CCT	show details
CL4722.Contig4_All	C2C2-GATA	GATA	-	show details
Unigene30277_All	C3H	zf-CCCH	PHD,SNF2_N,zf-C2H2	show details
CL1084.Contig3_All	WRKY	WRKY	-	show details
CL1486.Contig12_All	MYB-related	Myb_DNA-binding	ARID,G2-like,Response_reg,SNF2_N,trihelix	show details
[truncated: 1,392 more rows]
